# Supplementary material for: CT-based immune radiomic signature for prognosis and prediction of immunotherapy and anticancer drug response in NSCLC
Source: Front Immunol. 2026 Apr 29;17:1767389. doi: 10.3389/fimmu.2026.1767389 (PMC13168087; doi:10.3389/fimmu.2026.1767389)
Supplement: Supplementary file 1 [file DataSheet1.zip]

Archive with 3 entries (3 files):
- Raw_Data.xlsx
- Supplementary_Material.docx
- Ethics Approval.jpg
