# Supplementary material for: CT-based immune radiomic signature for prognosis and prediction of immunotherapy and anticancer drug response in NSCLC
Source: Front Immunol. 2026 Apr 29;17:1767389. doi: 10.3389/fimmu.2026.1767389 (PMC13168087; doi:10.3389/fimmu.2026.1767389)
Supplement: Supplementary file 1 [file DataSheet1.zip › Raw_Data.xlsx]

## Sheet: TCIA_CT_FEATURES
PatientID	original_shape_Elongation	original_shape_Flatness	original_shape_LeastAxisLength	original_shape_MajorAxisLength	original_shape_Maximum2DDiameterColumn	original_shape_Maximum2DDiameterRow	original_shape_Maximum2DDiameterSlice	original_shape_Maximum3DDiameter	original_shape_MeshVolume	original_shape_MinorAxisLength	original_shape_Sphericity	original_shape_SurfaceArea	original_shape_SurfaceVolumeRatio	original_shape_VoxelVolume	original_firstorder_10Percentile	original_firstorder_90Percentile	original_firstorder_Energy	original_firstorder_Entropy	original_firstorder_InterquartileRange	original_firstorder_Kurtosis	original_firstorder_Maximum	original_firstorder_MeanAbsoluteDeviation	original_firstorder_Mean	original_firstorder_Median	original_firstorder_Minimum	original_firstorder_Range	original_firstorder_RobustMeanAbsoluteDeviation	original_firstorder_RootMeanSquared	original_firstorder_Skewness	original_firstorder_TotalEnergy	original_firstorder_Uniformity	original_firstorder_Variance	original_glcm_Autocorrelation	original_glcm_ClusterProminence	original_glcm_ClusterShade	original_glcm_ClusterTendency	original_glcm_Contrast	original_glcm_Correlation	original_glcm_DifferenceAverage	original_glcm_DifferenceEntropy	original_glcm_DifferenceVariance	original_glcm_Id	original_glcm_Idm	original_glcm_Idmn	original_glcm_Idn	original_glcm_Imc1	original_glcm_Imc2	original_glcm_InverseVariance	original_glcm_JointAverage
R01-003	0.320309	0.150941	45.5379	301.693	271.536	68.6222	115.802	271.921	1992.62	96.6351	0.509447	1503.15	0.754356	2049	-375.854	108.876	1.88633e+09	4.48657	192.632	4.34825	345.816	147.915	-60.0129	9.7856	-830.983	1176.8	90.3074	959.485	-1.39152	1.88633e+09	0.0661897	37035.5	1133.73	122290	-2999.44	133.534	44.9731	0.489473	4.43943	3.66897	25.1664	0.353609	0.27505	0.982463	0.922568	-0.123977	0.799302	0.271272	33.3398
R01-004	0.297182	0.107299	14.2469	132.777	124.403	20.6155	121.334	196.85	1158.67	39.4589	0.605221	881.473	0.760765	1187	-296.417	156.264	1.24473e+09	4.50681	136.626	23.7235	2423.11	135.408	-0.810184	33.8444	-981.253	3404.37	68.6418	1024.46	1.73009	1.24473e+09	0.0662095	51140.3	1713.67	877497	4464.46	165.472	67.1968	0.408135	4.99461	3.76605	42.1197	0.339455	0.259964	0.996586	0.966603	-0.161226	0.861245	0.267735	41.0986
R01-005	0.39191	0.175021	39.6371	226.471	206.737	26.6833	183.698	236.96	8342.08	88.7563	0.575392	3457.03	0.414409	8384	-219.241	49.7641	7.84238e+09	3.61928	78.5387	6.69385	348.548	84.9081	-40.3135	1.09279	-686.31	1034.86	43.4001	967.16	-1.9455	7.84238e+09	0.12886	14400.6	767.821	19860.8	-744.49	48.606	18.639	0.441584	2.63449	2.97003	11.6608	0.466713	0.406579	0.990263	0.945698	-0.068723	0.599321	0.381711	27.574
R01-006	0.35518	0.302852	18.0047	59.4503	22.561	22.3607	137.768	139.065	3323.21	21.1155	0.707327	1522.54	0.458154	3364	-332.758	21.2541	2.8267e+09	4.02527	182.748	13.6293	1620.34	121.138	-97.8946	-36.6536	-681.934	2302.28	82.5053	916.668	0.496221	2.8267e+09	0.097769	26485.8	661.679	201691	498.399	123.502	22.2038	0.692521	2.75439	3.05907	14.4893	0.483576	0.426311	0.997553	0.972596	-0.177764	0.854274	0.341692	25.2259
R01-007	0.131429	0.124614	11.3505	91.0853	14.2127	14.7648	14.3178	302.896	1003.5	11.9712	0.811151	597.577	0.595493	1020	-281.542	198.772	1.05537e+09	4.81978	212.274	4.90696	472.918	150.075	-2.95574	38.8107	-920.182	1393.1	92.7418	1017.19	-1.23428	1.05537e+09	0.0454344	40583.4	1491.39	95602.1	-2007.13	125.227	74.8136	0.24829	6.35575	4.11041	33.983	0.250583	0.160057	0.978463	0.905058	-0.142355	0.854517	0.169993	38.4545
R01-012	0.907253	0.755548	20.7297	27.4367	39.6611	34.5254	29.4109	39.6737	8157.92	24.892	0.644686	3039.87	0.372628	8195	-395.273	34.909	6.27519e+09	4.5317	253.723	3.36001	154.39	141.721	-142.007	-94.5857	-969.233	1123.62	104.561	875.062	-0.942008	6.27519e+09	0.0537299	29582	1199.7	65937.4	-1567.42	139.92	42.6607	0.532799	4.66556	3.7486	20.5112	0.324769	0.241704	0.981574	0.914477	-0.0794536	0.697158	0.240669	34.2839
R01-013	0.80169	0.596376	11.0843	18.5861	19.105	19.7231	19.2354	21.9317	2123.33	14.9002	0.816537	978.409	0.460789	2141	-194.24	84.888	2.10077e+09	3.77856	96.048	6.22065	201.83	88.2537	-17.0923	21.523	-595.384	797.214	47.9594	990.561	-1.82506	2.10077e+09	0.106585	15104.3	609.125	18391.2	-684.379	48.8395	21.4153	0.383747	2.98763	3.13633	12.4212	0.425085	0.354632	0.982574	0.924423	-0.0792562	0.646544	0.344286	24.541
R01-014	0.610576	0.368112	10.2024	27.7156	24.6982	26	26.9258	31.7648	2941.12	16.9225	0.672058	1477.13	0.502234	2968	-695.855	-138.059	1.01469e+09	4.89485	341.89	2.1837	91.6915	179.174	-454.479	-496.963	-852.616	944.307	138.626	584.702	0.517736	1.01469e+09	0.0375615	44283.3	385.185	136128	1564.79	259.369	31.6313	0.783177	4.17852	3.55903	13.7115	0.32637	0.238652	0.980768	0.909452	-0.17672	0.902025	0.243138	18.1169
R01-015	0.482773	0.45353	36.3544	80.1589	52.811	175.482	50.9608	288.226	31147.8	38.6985	0.703421	6805.93	0.218504	31228	-69.7641	73.4978	3.21039e+10	3.07148	45.2837	15.744	265.85	58.2677	8.66298	34.2989	-873.676	1139.53	20.738	1013.93	-3.28472	3.21039e+10	0.186487	10647.5	1327.84	17840.6	-569.753	29.2912	11.4762	0.42583	1.78322	2.43992	8.28206	0.561835	0.521143	0.99501	0.965575	-0.0675983	0.547363	0.44161	36.3783
R01-016	0.0809595	0.0641731	10.529	164.072	14.0357	16.1245	16.1245	264.804	942.333	13.2832	0.761439	610.453	0.64781	961	-298.999	51.45	8.51673e+08	3.9588	170.556	4.11155	124.771	116.615	-70.032	-3.40985	-582.445	707.216	77.3763	941.401	-1.38415	8.51673e+08	0.0987904	21395.6	537.329	29223.4	-1027.13	73.312	21.5216	0.536289	2.97969	3.13309	12.4934	0.452335	0.391918	0.977573	0.916394	-0.16534	0.827291	0.350754	22.8985
R01-017	0.0935636	0.0316824	9.0021	284.136	112.161	12.6491	115.525	158.975	1040.38	26.5848	0.532866	931.808	0.895646	1052	-419.901	300.551	1.05341e+09	5.42524	316.783	5.8552	1424.23	225.151	-51.2812	-52.0339	-814.081	2238.31	136.06	1000.67	1.13618	1.05341e+09	0.0307237	101271	1210.97	1.422e+06	13070.1	507.202	119.554	0.619994	7.6262	4.3578	59.5812	0.245685	0.161873	0.986372	0.927097	-0.281457	0.974475	0.168055	33.3734
R01-018	0.81963	0.614699	25.877	42.0971	88.2043	116.387	47.676	127.992	21051.2	34.504	0.657935	5603.85	0.2662	21089	0.662865	40.7358	2.15696e+10	1.84387	19.6204	57.8338	96.2243	31.7226	6.97176	21.29	-973.581	1069.81	8.2806	1011.33	-7.04939	2.15696e+10	0.392155	8796.66	1602.02	113271	-1902.44	37.976	5.86552	0.726945	0.823512	1.50326	5.17692	0.750471	0.742456	0.997312	0.983167	-0.134042	0.600586	0.399969	39.9249
R01-021	0.568083	0.10567	11.6372	110.128	172.186	16.2788	167.431	207.164	1039.12	62.5617	0.686061	723.158	0.69593	1063	-366.95	32.0278	8.66182e+08	4.27162	204.223	4.52	148.862	133.58	-113.243	-41.3808	-911.538	1060.4	90.3464	902.689	-1.38661	8.66182e+08	0.0766791	28508.3	1183.83	61608.3	-1729.9	103.79	42.8241	0.412781	4.34891	3.63688	23.6591	0.373964	0.302643	0.979356	0.916546	-0.141958	0.819333	0.283741	34.1843
R01-022	0.243095	0.19433	16.8191	86.549	242.86	22.2036	29.2062	243.567	4483.83	21.0396	0.68687	1914.44	0.426966	4522	-550.273	-11.6343	2.43358e+09	4.91179	318.342	1.98505	168.334	168.431	-293.356	-306.471	-761.477	929.812	131.174	733.597	0.0890908	2.43358e+09	0.0351657	38818.9	459.523	83343.1	102.75	201.898	42.4182	0.652592	5.02095	3.78778	16.7966	0.283598	0.192428	0.973207	0.890829	-0.108133	0.798863	0.19854	20.485
R01-023	0.471205	0.202255	2.97268	14.6977	9	10.4403	13.8924	15	68.4583	6.92561	0.431967	187.349	2.73668	88	-299.011	-109.396	5.84067e+07	3.33754	78.8967	3.42132	-79.2904	56.7271	-188.532	-171.944	-401.562	322.272	37.8715	814.686	-0.979763	5.84067e+07	0.118027	5233.32	111.805	921.553	-43.9921	15.6283	8.73774	0.277988	2.17542	2.38915	3.68659	0.451324	0.375552	0.962071	0.877094	-0.40875	0.949985	0.343508	10.4844
R01-024	0.242922	0.124277	11.2721	90.7015	18.0278	25	17.2047	151.344	1629.79	22.0334	0.627806	1066.79	0.654558	1655	-347.956	62.064	1.51166e+09	4.32802	188.113	12.8048	1541.13	152.046	-71.9495	0.0941465	-995.8	2536.93	87.2182	956.872	0.367119	1.51166e+09	0.0864872	54326.1	1513.5	843407	832.269	232.698	71.6839	0.527564	5.04284	3.78279	45.7688	0.384351	0.319744	0.993562	0.956219	-0.167026	0.856997	0.287839	38.3824
R01-026	0.218251	0.201536	15.7334	78.0676	20.2485	19.6469	20.6155	207.029	2861.96	17.0383	0.781289	1247.71	0.435965	2887	-328.614	57.3056	2.56041e+09	4.07742	182.145	5.72465	281.693	129.725	-73.2803	2.48634	-859.071	1140.76	84.135	941.741	-1.64949	2.56041e+09	0.0973794	28066.3	1157.45	86379.5	-2045.39	102.702	27.7269	0.568514	3.3193	3.27314	16.5585	0.443399	0.383088	0.988312	0.939471	-0.13788	0.793883	0.337635	33.7444
R01-027	0.236492	0.12594	19.04	151.184	203.435	32.28	110.644	221.515	8422.88	35.7536	0.640562	3125.33	0.371053	8485	-42.5965	121.662	9.13825e+09	3.60989	78.7228	14.5737	651.82	58.8961	33.564	37.4182	-817.942	1469.76	33.3098	1037.78	-1.69099	9.13825e+09	0.111917	8734.08	1223.43	7928.34	-118.673	22.7903	17.8202	0.116087	2.84789	3.04935	9.63814	0.401846	0.320801	0.995291	0.95674	-0.0407247	0.481266	0.32468	34.9598
R01-028	0.632976	0.252757	28.3881	112.314	159.201	196.329	40.3113	282.567	17841.8	71.092	0.698214	4729.21	0.265063	17901	-46.089	100.777	1.88451e+10	3.4688	67.8943	18.5806	973.019	55.3727	21.8751	32.125	-886.2	1859.22	28.7757	1026.09	-2.64929	1.88451e+10	0.127461	8630.63	1413.59	13071.1	-331.655	24.7694	16.5342	0.194779	2.59775	2.93431	9.7414	0.430301	0.355753	0.997177	0.967904	-0.0348983	0.438457	0.353955	37.5704
R01-029	0.595779	0.526894	48.7425	92.5091	97.5295	114.547	86.4002	115.953	152203	55.115	0.421475	32708.5	0.214901	152416	-720.147	64.704	1.21466e+11	4.52042	310.629	3.20339	1282.03	247.345	-158.618	-5.80918	-999.837	2281.87	167.978	894.046	-1.28931	1.21466e+11	0.0770221	91394.6	1334.47	853047	-15329.8	484.626	42.7714	0.837145	3.81287	3.41324	27.9791	0.403549	0.332775	0.995196	0.962781	-0.158294	0.861975	0.326244	34.9849
R01-031	0.171122	0.10861	21.1243	194.497	242.835	115.871	103.942	242.837	3887.12	33.2828	0.652163	1833.22	0.471612	3988	-217.63	135.852	4.01068e+09	4.37553	129.089	8.09062	596.962	114.542	-10.8836	28.8499	-938.725	1535.69	59.9734	1003.59	-1.95453	4.01068e+09	0.0684175	28851.3	1493.74	102719	-2276.8	103.126	56.0228	0.294875	4.96322	3.80638	31.1715	0.316409	0.230022	0.986789	0.931388	-0.0720953	0.670425	0.23628	38.4962
R01-032	0.220056	0.0707658	15.788	223.102	25.632	24.5153	23.1948	218.735	4862.42	49.0951	0.68463	2027.35	0.416943	4903	-96.7965	185.848	5.3672e+09	4.32905	144.725	7.99275	590.97	95.3414	37.7436	41.6566	-905.306	1496.28	60.1906	1046.27	-0.968118	5.3672e+09	0.0633812	17764.7	1532.62	23971.2	-221.49	53.3625	41.051	0.126755	4.76668	3.72567	18.0275	0.292755	0.200305	0.989554	0.931065	-0.0508099	0.58104	0.208331	39.1093
R01-033	0.487804	0.0883968	19.4303	219.808	237.084	21.6333	19.2354	248.034	2858.62	107.223	0.564464	1725.65	0.603664	2944	-474.864	131.2	2.52097e+09	5.01872	312.927	2.98384	599.907	190.204	-104.485	-27.5186	-891.273	1491.18	134.55	925.369	-0.838558	2.52097e+09	0.0394668	54359.3	1170.93	227856	-4594.04	253.49	51.8227	0.659296	5.12991	3.86161	25.323	0.296522	0.207786	0.986614	0.926144	-0.143559	0.865305	0.214068	33.4731
R01-034	0.170548	0.0177829	5.25902	295.734	7.2111	6.08276	7.61577	180.854	140.583	50.437	0.646104	202.366	1.43947	156	-841.062	80.5207	8.30843e+07	5.2836	619.298	1.60998	165.42	307.397	-356.814	-316.73	-950.34	1115.76	257.41	729.789	-0.140362	8.30843e+07	0.0285174	118904	743.019	487962	-1219.49	511.365	170.248	0.499681	10.1691	4.32665	56.727	0.184535	0.105089	0.934232	0.834849	-0.60475	0.999085	0.110822	25.6334
R01-035	0.214039	0.209988	26.9095	128.148	32.249	33.2415	249.323	253.221	10259.1	27.4286	0.726629	3142.28	0.306291	10301	-130.756	153.732	1.11686e+10	4.25661	116.678	31.3244	2613.72	96.2734	29.2633	44.8405	-762.549	3376.27	51.5843	1041.26	1.55827	1.11686e+10	0.0739021	24845.9	1112.59	408377	2796.81	92.0447	38.9227	0.401973	4.1799	3.56833	21.2771	0.332207	0.243608	0.99796	0.971133	-0.0578671	0.603439	0.249661	33.1558
R01-037	0.279914	0.185315	75.9644	409.921	44.2945	9.48683	270.675	272.154	504.583	114.743	0.450218	680.795	1.34922	557	-421.027	80.8095	4.2073e+08	4.8793	283.779	2.80113	329.264	160.083	-153.124	-134.616	-756.059	1085.32	116.912	869.109	-0.536614	4.2073e+08	0.0391975	38151.3	716.094	52761	-876.27	132.112	87.4846	0.203354	7.31993	4.23137	32.8537	0.222653	0.134273	0.961768	0.86987	-0.231852	0.943009	0.132117	26.5488
R01-038	0.18702	0.0752201	40.6499	540.412	288.64	13.8924	13.9284	289.316	1241.83	101.068	0.568996	981.937	0.790716	1275	-671.669	26.1477	6.44381e+08	4.78207	577.212	1.37879	91.6085	267.292	-349.008	-471.985	-857.678	949.287	237.559	710.913	0.175978	6.44381e+08	0.0449925	81606.5	632.84	345651	862.987	524.083	15.9426	0.941047	2.67137	2.98291	8.67417	0.429831	0.356507	0.990259	0.940011	-0.325244	0.973899	0.34578	22.4863
R01-039	0.582773	0.146857	20.5371	139.844	241.033	75.0067	228.002	273.306	2129	81.4975	0.632455	1265.43	0.594378	2167	-442.016	16.7935	1.62472e+09	4.44767	251.828	3.7754	91.9341	151.595	-154.488	-83.3329	-840.288	932.222	107.607	865.885	-1.19726	1.62472e+09	0.064193	34866	921.099	97988.4	-2373.32	134.021	29.2449	0.630423	3.76086	3.45353	14.8081	0.38039	0.305863	0.981423	0.916985	-0.141938	0.819043	0.292563	29.9124
R01-040	0.116909	0.0999543	22.9297	229.401	33.3017	233.42	31.5753	254.028	11879.5	26.8191	0.696454	3615.13	0.304316	11929	-246.215	88.7417	1.14534e+10	4.00094	86.2909	8.91995	334.85	112.288	-36.7925	12.508	-978.81	1313.66	43.3472	979.861	-2.43791	1.14534e+10	0.0982783	32358.1	1597.45	300554	-5918.06	154.602	19.9829	0.769796	2.99055	3.13949	10.9783	0.403203	0.324884	0.993496	0.950363	-0.102401	0.732217	0.325681	39.5448
R01-041	0.517766	0.25725	89.4992	347.908	215.557	139.345	228.219	269.646	717.625	180.135	0.371163	1044.36	1.4553	803	-291.041	153.93	7.74116e+08	4.66424	210.254	3.73058	344.603	136.191	-33.4747	10.0081	-813.665	1158.27	91.9519	981.85	-0.928204	7.74116e+08	0.0485586	29858.7	1117.88	40455.2	-999.394	93.064	56.2599	0.241	5.61818	3.92751	24.3371	0.270413	0.179514	0.976823	0.900384	-0.168492	0.880373	0.184507	33.2961
R01-042	0.874724	0.775619	40.4834	52.195	65.5515	54.6443	65	68.6222	63073.5	45.6562	0.463178	16543.7	0.262293	63195	-690.254	182.077	5.42139e+10	5.4045	419.55	3.25006	2242.24	269.976	-129.479	-9.35563	-999.86	3242.1	187.441	932.355	-0.792405	5.42139e+10	0.032048	111479	1429	924213	-11871.4	498.651	128.924	0.587785	7.9009	4.46229	65.7769	0.236893	0.15142	0.992699	0.945682	-0.0730687	0.724634	0.157164	36.5568
R01-043	0.69295	0.093976	14.1185	150.235	20.5913	97.2471	172.965	178.317	3066.38	104.105	0.561481	1817.88	0.592844	3113	-582.628	-53.1472	1.46522e+09	4.87428	262.434	2.35645	79.28	152.524	-340.137	-348.801	-820.076	899.356	110.112	686.06	0.147572	1.46522e+09	0.0375284	35258.7	472.558	80073	584.241	179.669	24.5168	0.758362	3.81951	3.40617	9.61293	0.328859	0.23743	0.983128	0.911439	-0.166008	0.885256	0.241362	20.8261
R01-046	0.321544	0.27062	13.0675	48.2873	32.249	18.9737	32.3883	139.133	3644.75	15.5265	0.678051	1689.15	0.463446	3685	-261.066	162.936	3.75534e+09	4.73361	175.978	32.2367	2572.12	137.025	-13.8062	15.475	-833.879	3406	77.8874	1009.77	2.10412	3.75534e+09	0.0513085	47063.7	1210.14	847979	3385.48	134.799	69.0732	0.312672	5.84183	4.02531	34.472	0.274716	0.1854	0.996422	0.960607	-0.0762405	0.699535	0.191976	34.5498
R01-048	0.485265	0.298603	37.6318	126.026	22.4722	80.9938	187.553	220.402	3321.58	61.1561	0.658485	1634.94	0.492217	3349	-261.315	97.115	3.27383e+09	3.99939	128.382	6.32918	200.379	115.629	-23.8747	37.6792	-777.292	977.671	65.0196	988.714	-1.86938	3.27383e+09	0.0981149	24733.8	1072.63	61788.2	-1717.91	84.709	32.6394	0.437711	3.5356	3.33973	20.0429	0.416203	0.34883	0.982862	0.928441	-0.0919105	0.696269	0.334458	32.5513
R01-049	0.524266	0.159513	9.63304	60.3904	120.075	16.1245	16.1555	179.165	1196.62	31.6606	0.770458	707.469	0.59122	1217	-293.246	75.2326	1.07538e+09	4.32527	187.165	3.79202	239.181	116.749	-71.4406	-26.1546	-712.066	951.247	80.3121	940.015	-1.07616	1.07538e+09	0.0632231	21406.5	779.642	30577.9	-900.791	80.9817	25.3224	0.517942	3.65619	3.38809	11.7951	0.355351	0.270762	0.984457	0.919717	-0.123492	0.792212	0.276693	27.6712
R01-051	0.909436	0.77959	20.5425	26.3504	29.1548	28.6356	28.6356	114.704	8273.58	23.964	0.787137	2513.22	0.303764	8317	-135.612	140.061	8.51454e+09	4.28254	130.615	8.42546	1317.76	92.5894	3.05445	13.4532	-798.265	2116.02	55.2491	1011.81	-0.763621	8.51454e+09	0.0681496	17633.5	1089.02	26938.1	-347.182	56.8272	32.7098	0.266073	4.21947	3.5804	14.785	0.316527	0.224987	0.99558	0.954364	-0.0401936	0.521263	0.231792	32.9088
R01-052	0.653221	0.519244	18.8519	36.3064	92.4446	31.4006	29.8329	97.4115	7273.21	23.7161	0.711162	2552.7	0.350973	7305	-221.28	58.6198	6.9088e+09	3.63257	90.0526	7.52108	138.659	91.3793	-36.1679	12.2905	-739.434	878.094	47.4876	972.503	-2.12334	6.9088e+09	0.127695	16790.4	901.957	36797.9	-1162.92	62.3222	11.4301	0.675104	2.01845	2.63698	7.27199	0.528302	0.480488	0.991802	0.951052	-0.159712	0.794182	0.414399	29.8193
R01-054	0.831908	0.819082	74.9955	91.5605	100.499	111.414	99.6393	114.149	371879	76.1699	0.565837	44197.1	0.118848	372064	-283.319	109.407	3.70187e+11	4.00627	89.5727	8.66706	1725.75	124.501	-21.9376	37.7256	-999.905	2725.66	46.9692	997.68	-2.37134	3.70187e+11	0.0984709	38760	1643.31	371460	-7162.22	193.285	22.6203	0.789342	3.00623	3.12174	13.485	0.404307	0.325495	0.998177	0.974331	-0.106964	0.747088	0.327675	40.0079
R01-055	0.471501	0.226835	25.3331	111.681	183.883	196.42	127.91	200.769	3181.79	52.6576	0.6609	1582.94	0.497498	3221	-137.43	142.274	3.35522e+09	4.20309	106.128	9.85471	416.874	95.506	9.56449	32.5503	-963.283	1380.16	47.4653	1020.62	-2.04166	3.35522e+09	0.0789985	22450.4	1629.24	37230.3	-870.393	55.8172	42.0458	0.135743	4.19044	3.56503	24.3827	0.347713	0.263193	0.987919	0.935644	-0.0681398	0.638383	0.269279	40.321
R01-056	0.739493	0.617587	18.6538	30.2044	31.6228	29.4109	31.1448	38.2884	8431.29	22.3359	0.733963	2729.43	0.323727	8463	-72.6172	149.465	9.14646e+09	3.99634	99.2741	10.4558	663.643	76.7491	33.0864	42.6165	-849.256	1512.9	42.6311	1039.72	-1.68887	9.14646e+09	0.0866513	13746.9	1296.16	16792.7	-376.229	40.7243	30.0665	0.14881	3.72266	3.41968	16.0933	0.354437	0.268137	0.992417	0.945654	-0.0367057	0.48334	0.275	35.9651
R01-057	0.238835	0.143054	13.0389	91.1468	175.482	35.1141	172.026	177.75	1489.62	21.7691	0.70375	896.294	0.601691	1519	-466.457	-51.8807	9.04003e+08	4.60258	222.635	2.49813	80.2842	126.24	-244.107	-230.334	-736.36	816.644	91.7653	771.447	-0.354876	9.04003e+08	0.045611	23755.5	480.613	26667.5	-341.157	100.203	38.9811	0.439086	4.74523	3.71101	16.0731	0.293703	0.201757	0.969907	0.886176	-0.0981961	0.759954	0.208077	21.5707
R01-059	0.591167	0.467059	11.7343	25.1238	21.4009	26.4008	18.868	28.2312	1989.29	14.8524	0.609443	1255.11	0.630935	2018	-846.414	-351.599	2.86569e+08	4.39445	187.688	4.81375	9.98099	148.807	-679.971	-747.921	-923.864	933.845	88.1087	376.838	1.59734	2.86569e+08	0.0668665	39588.3	165.807	268207	5791.14	240.23	16.3946	0.872325	2.78687	3.04999	8.2514	0.43204	0.361732	0.989273	0.936025	-0.253349	0.938636	0.33555	10.4804
R01-060	0.185478	0.161945	12.8012	79.0464	17.4642	53.0094	17.0294	53.0189	1874.17	14.6613	0.575149	1278.13	0.681974	1908	-745.14	-36.4136	7.13228e+08	5.26041	412.263	2.28941	286.034	225.223	-449.391	-521.713	-965.49	1251.52	170.666	611.56	0.552776	7.13228e+08	0.0300395	70834.7	560.331	340062	4457.3	396.14	66.0266	0.714208	6.03434	4.05283	29.1127	0.259836	0.16986	0.97709	0.901401	-0.183789	0.923405	0.17549	21.8581
R01-061	0.224312	0.0955184	28.4731	298.09	237.693	28.7924	76.0592	238.709	4376.58	66.8651	0.45731	2829.42	0.64649	4459	-355.749	23.0451	3.59204e+09	4.16497	195.192	4.07174	95.4169	124.231	-116.141	-55.6965	-722.365	817.782	85.0932	897.536	-1.3124	3.59204e+09	0.0788297	24363.2	696.167	54271.4	-1593.26	100.869	20.9209	0.645489	3.12618	3.22461	10.8975	0.424581	0.355909	0.982361	0.920423	-0.133196	0.782329	0.317178	26.0017
R01-062	0.807692	0.770523	10.0593	13.0551	13.6015	13.6015	14.8661	15.6205	948	10.5445	0.835923	558.286	0.588909	962	-351.626	134.333	8.9574e+08	4.72226	211.779	4.04207	380.844	145.553	-53.6139	-5.03109	-902.977	1283.82	94.3265	964.947	-1.07818	8.9574e+08	0.0485691	35476.5	1333.32	70185.9	-1736.59	126.981	61.9092	0.342431	5.74861	3.97611	28.4267	0.269982	0.180094	0.979954	0.908812	-0.1471	0.85886	0.191671	36.2908
R01-063	0.240228	0.186536	14.4875	77.666	21.9545	23.0868	22.561	311.8	3470.25	18.6575	0.796414	1391.83	0.401074	3495	-218.675	113.939	3.45255e+09	4.21666	108.5	8.10132	355.937	103.239	-18.2034	17.2918	-863.458	1219.39	52.49	993.909	-1.95163	3.45255e+09	0.0795981	23930.6	1271.98	51188.1	-1240.19	66.0491	37.4712	0.264815	4.06671	3.5386	20.8448	0.351528	0.26813	0.986412	0.930425	-0.071791	0.651597	0.275649	35.5642
R01-064	0.863574	0.676649	7.7789	11.4962	12.2066	13.3417	13.1529	13.7477	571.208	9.92783	0.801377	415.442	0.727304	584	-309.355	176.566	5.80361e+08	4.7773	217.371	4.72261	522.335	155.159	-24.5275	29.3444	-777.179	1299.51	96.4672	996.88	-1.25655	5.80361e+08	0.0477106	42223	1069.11	85462.9	-1909.4	120.183	88.6258	0.145089	6.6788	4.15205	43.4442	0.255594	0.167494	0.972587	0.897481	-0.199169	0.913902	0.174206	32.5757
R01-065	0.905378	0.535682	35.2031	65.7164	69.4262	75.0067	79.6304	90.5152	90819.9	59.4982	0.582224	16782.2	0.184785	90959	-140.088	159.501	9.41016e+10	4.40904	144.725	11.3997	686.359	104.689	6.27841	24.9781	-999.747	1686.11	61.032	1018.47	-2.06428	9.41016e+10	0.0622334	24690.5	1698.27	128217	-2152.9	84.6129	46.3675	0.291344	5.0431	3.81395	20.7408	0.282773	0.189932	0.990502	0.934234	-0.0240935	0.417044	0.197488	41.0939
R01-066	0.227217	0.153416	50.462	328.923	220.783	158.455	135.724	253.97	32626.3	74.7369	0.490089	10075.2	0.308807	32870	-156.579	54.0968	3.13209e+10	3.54326	69.0051	10.0755	740.035	69.8078	-29.7761	-1.41546	-770.96	1510.99	33.3953	976.152	-2.3082	3.13209e+10	0.127682	11538.2	958.896	21267.5	-666.619	40.6388	10.7142	0.568351	2.15042	2.73461	6.01705	0.479528	0.416664	0.997194	0.967294	-0.0845825	0.621145	0.38752	30.8447
R01-067	0.534512	0.321999	16.2387	50.4308	31.3847	29.8329	25.5539	236.846	5492.58	26.9559	0.687062	2191.15	0.398929	5528	-196.417	122.79	5.50583e+09	4.28054	118.55	10.6195	357.174	107.608	-13.9792	24.1148	-992.59	1349.76	54.5384	999.712	-2.3396	5.50583e+09	0.0749594	27187.3	1639.45	131335	-2527.12	99.2059	47.6361	0.351611	4.48311	3.66993	27.3396	0.337952	0.25372	0.985972	0.93063	-0.0659249	0.641786	0.25984	40.3306
R01-068	0.400216	0.0298751	9.35213	313.041	12.2066	13.6015	12.1655	260.557	808.208	125.284	0.64152	654.068	0.809282	832	-656.286	188.197	7.27307e+08	5.10472	475.217	2.37114	421.85	270.579	-121.358	16.4958	-899.916	1321.77	201.002	935.532	-0.840605	7.27307e+08	0.0404323	103208	1200.22	802451	-13899.3	503.851	82.839	0.715552	5.97518	4.02276	46.8612	0.297262	0.213069	0.974984	0.90873	-0.276866	0.966191	0.215336	33.0859
R01-069	0.865136	0.634083	66.0549	104.174	137.201	110.941	122.262	146.908	361192	90.1245	0.347234	70635.1	0.195561	361478	-730.995	94.9099	2.60398e+11	5.25277	495.537	2.47527	1878.29	272.269	-211.155	-73.2626	-999.994	2878.29	209.274	850.443	-0.734154	2.60398e+11	0.0347703	100977	1178.16	731611	-10527.8	549.741	61.7567	0.797791	5.50225	3.96351	31.0402	0.288431	0.200152	0.995537	0.956583	-0.131104	0.85748	0.206399	32.4982
R01-071	0.459458	0.160793	55.8435	347.301	295.797	116.619	190.318	296.618	1599.29	159.57	0.490133	1349.34	0.843712	1699	-326.431	168.348	1.66467e+09	4.78	202.493	4.81861	543.412	151.847	-29.2657	24.8609	-992.654	1536.07	92.3399	991.892	-1.29339	1.66467e+09	0.0493101	41523.8	1643.79	109325	-2331.18	131.977	74.4573	0.275256	5.94428	4.05168	38.9828	0.285674	0.199683	0.982417	0.919248	-0.124261	0.821334	0.207852	40.3657
R01-072	0.045847	0.0351096	10.291	293.11	17	16.1245	15.6525	214.068	1154.38	13.4382	0.600372	886.397	0.767859	1183	-364.905	196.686	1.17311e+09	4.94892	243.684	4.67265	488.652	173.588	-30.1589	32.1018	-987.869	1476.52	108.238	996.653	-1.25572	1.17311e+09	0.0427105	52725.7	1630.19	152552	-3007.91	169.097	106.328	0.226428	7.21672	4.30397	53.7364	0.255227	0.17083	0.974144	0.901868	-0.160227	0.882925	0.177782	40.1801
R01-073	0.610355	0.161821	21.0338	129.982	110.675	19.2354	16.4012	242.18	1217.88	79.3351	0.636445	866.546	0.711523	1258	-355.503	108.894	1.14868e+09	4.60452	203.755	4.28162	316.65	147.741	-63.7427	5.30888	-922.116	1238.77	93.8819	955.562	-1.26829	1.14868e+09	0.0581676	36521.2	1321.86	81825.6	-2056.35	122.891	58.6263	0.349268	5.22663	3.86881	30.8338	0.318883	0.238337	0.979032	0.913432	-0.142705	0.841013	0.245575	36.1352
R01-076	0.620356	0.385781	23.9969	62.2035	24.1868	29.1204	27.6586	241.864	4228.12	38.5883	0.621474	2034.66	0.481222	4279	-575.907	14.143	2.51854e+09	4.87395	402.38	1.92122	242.469	193.611	-266.161	-264.109	-769.976	1012.45	155.866	767.19	-0.218852	2.51854e+09	0.0412185	50061.4	538.455	169023	-1718.3	287.936	26.5053	0.831351	3.64098	3.43593	12.9769	0.384237	0.307382	0.985267	0.923967	-0.211065	0.92757	0.271754	21.7505
R01-077	0.609641	0.447298	24.1296	53.9451	58.3095	53.4603	56.3205	66.7383	20259.8	32.8872	0.442179	8127.86	0.401182	20347	-832.615	62.357	9.92229e+09	5.54541	615.245	1.71429	381.386	293.329	-380.484	-377.792	-999.964	1381.35	240.377	703.914	-0.0305656	9.92229e+09	0.022361	111696	811.602	562543	-1841.35	543.905	153.734	0.559633	9.23535	4.65819	66.5209	0.21315	0.133339	0.958007	0.870781	-0.0675359	0.706198	0.137002	26.7201
R01-078	0.133421	0.0629999	20.7547	329.44	194.879	57.6888	153.444	206.944	15462.2	43.9541	0.465928	6441.9	0.416621	15574	-424.203	90.8157	1.3152e+10	4.64272	293.817	2.88185	232.596	168.457	-103.42	-25.7101	-770.138	1002.73	124.717	918.958	-0.942793	1.3152e+10	0.0536926	40629.9	844.02	164301	-3658.41	219.525	19.5938	0.835589	3.05494	3.19872	10.1178	0.409542	0.335473	0.98903	0.935063	-0.185527	0.896459	0.322643	28.1784
R01-079	0.664662	0.331247	58.1248	175.472	124.92	115.434	29.4109	237.363	3308.92	116.63	0.441971	2429.67	0.734281	3410	-478.36	120.018	2.62082e+09	5.19872	323.732	2.78858	600.472	187.32	-154.173	-129.296	-944.342	1544.81	134.549	876.68	-0.401927	2.62082e+09	0.0311796	53144.2	1166.18	155376	-1709.93	229.864	82.4742	0.469361	6.90975	4.21732	33.6494	0.233587	0.14438	0.980748	0.906973	-0.104824	0.8009	0.149474	33.6033
R01-080	0.50657	0.230167	16.8649	73.2722	189.011	20.5913	16.4012	216.677	1652.92	37.1175	0.685644	986.021	0.596534	1673	-619.159	-33.8778	7.88622e+08	5.13634	310.898	2.85644	459.317	181.621	-351.038	-381.722	-855.403	1314.72	129.543	686.573	0.512386	7.88622e+08	0.0327257	50230.8	517.369	154037	1598.73	235.574	86.25	0.463589	7.12766	4.25973	34.7333	0.229095	0.140665	0.973125	0.891029	-0.134556	0.863699	0.145771	21.9096
R01-081	0.348616	0.0395931	6.41561	162.039	13.1529	10.8167	136.938	198.305	682.167	56.4893	0.590223	634.934	0.930761	708	-586.206	-124.625	3.38373e+08	4.80565	236.056	27.1171	1930.87	166.028	-364.367	-413.896	-781.994	2712.86	100.239	691.323	3.9536	3.38373e+08	0.0429075	73898.2	398.586	2.70924e+06	20161.5	290.858	60.8908	0.635478	5.56058	3.86045	29.3759	0.270207	0.178469	0.995245	0.953741	-0.201045	0.922062	0.182939	18.4674
R01-083	0.598508	0.460778	11.051	23.9833	22.8035	24.6982	21.6333	30.5614	2138.29	14.3542	0.580716	1382.18	0.646395	2169	-832.176	-7.26693	8.89468e+08	5.2568	575.112	1.62114	70.4622	271.899	-437.787	-465.186	-978.604	1049.07	227.634	640.377	0.0879331	8.89468e+08	0.0283191	93998.2	748.056	415501	-1325.85	487.793	79.6113	0.718966	6.64262	4.15841	33.279	0.271071	0.190187	0.9623	0.877525	-0.18042	0.913153	0.176257	25.4097
R01-084	0.236495	0.174383	20.2798	116.295	248.169	25.1794	26.6833	266.147	4174	27.5031	0.701972	1785.94	0.427872	4209	-214.356	143.272	4.19151e+09	4.52878	149.734	6.75574	523.987	116.258	-16.2508	11.9309	-943.614	1467.6	65.5924	997.92	-1.46812	4.19151e+09	0.0591675	28082.2	1483.27	66364.1	-1419.81	89.928	51.9584	0.262936	5.09906	3.84161	25.6853	0.293764	0.20335	0.98631	0.925493	-0.0673249	0.660407	0.208968	38.3896
R01-089	0.919791	0.85912	49.1045	57.1567	64.405	68.1542	68.1836	68.4324	104301	52.5722	0.685768	15625.4	0.149811	104399	-153.64	76.449	1.04729e+11	3.32161	48.2702	11.9975	411.58	92.6312	-11.4266	34.1143	-955.309	1366.89	24.6967	1001.58	-3.00358	1.04729e+11	0.172241	25881.7	1594.15	169455	-3581.64	101.17	15.1424	0.732406	2.10503	2.61563	10.6729	0.516089	0.465357	0.995504	0.966333	-0.106461	0.688011	0.430024	39.6563
R01-091	0.187089	0.108145	6.3737	58.9365	10.4403	12.8062	10	47.1805	438.708	11.0264	0.658161	424.231	0.967	456	-699.995	57.6063	3.23803e+08	4.79815	407.16	2.32647	146.923	241.322	-206.704	-99.6115	-840.683	987.607	186.724	842.671	-0.839537	3.23803e+08	0.0479859	80775.8	885.446	621757	-11642.4	419.403	54.4115	0.770201	5.11142	3.79482	27.7575	0.330087	0.252937	0.970164	0.897554	-0.312697	0.969872	0.254613	28.18
R01-093	0.331621	0.29404	18.3871	62.5329	23.5372	26.9258	25.4951	185.294	4689.58	20.7372	0.762555	1776.79	0.37888	4719	-136.081	129.855	4.9432e+09	4.15441	96.9958	50.0626	2733.87	94.1975	8.6755	26.3863	-942.994	3676.86	43.5657	1023.48	2.0344	4.9432e+09	0.0851716	30084.4	1550.76	651476	3228.59	89.3862	50.0252	0.271983	4.0583	3.49697	33.4956	0.362403	0.27998	0.997881	0.974494	-0.0708516	0.645915	0.284794	39.2545
R01-094	0.0708515	0.0422979	12.88	304.508	17.8885	17	18.3848	221.86	2071	21.5748	0.651621	1205.8	0.582232	2097	-576.828	120.309	1.81773e+09	4.89565	268.814	3.27593	563.857	208.332	-106.638	-4.30032	-885.618	1449.47	136.293	931.034	-1.06905	1.81773e+09	0.0515888	68728.9	1176.12	443166	-8218.3	321.008	56.1404	0.70088	4.94487	3.80424	31.3839	0.33026	0.248844	0.985379	0.928808	-0.188995	0.9095	0.252558	33.3142
R01-096	0.299446	0.163246	11.8478	72.5762	24.1868	180.834	24.5153	189.792	2458.75	21.7326	0.627535	1403.86	0.570963	2503	-357.174	188.307	2.48662e+09	4.98194	216.805	4.74987	700.627	167.07	-29.0566	23.5096	-986.767	1687.39	101.114	996.922	-1.12788	2.48662e+09	0.0431757	51123	1615.31	191853	-3218.2	188.326	97.782	0.31584	6.92079	4.26298	49.4049	0.253934	0.166354	0.981482	0.915653	-0.117139	0.821899	0.17148	39.9081
R01-097	0.248396	0.228182	10.8004	47.3322	14.7648	51.1566	53.6004	54.9181	1819.62	11.7571	0.630978	1142.33	0.627783	1847	-284.227	190.225	1.88699e+09	4.84696	183.705	6.02375	616.536	148.956	-10.3652	31.6624	-969.338	1585.87	83.1889	1012.14	-1.34052	1.88699e+09	0.0486925	45045.3	1586.56	140080	-2328.3	144.646	88.5613	0.2359	6.49252	4.16549	46.1864	0.265883	0.178544	0.980709	0.915153	-0.122453	0.822949	0.187613	39.655
R01-098	0.657608	0.554431	23.3389	42.0953	33.6006	32.249	30.6757	169.307	10342.9	27.6822	0.689691	3328.57	0.321822	10384	-315.229	80.3229	9.49278e+09	4.25008	172.85	6.3056	282.555	130.554	-59.463	9.47806	-998.919	1281.47	79.8624	956.355	-1.76145	9.49278e+09	0.0804268	30004.1	1533.72	129108	-2950.96	129.902	32.8779	0.593691	3.70143	3.43114	18.9494	0.38858	0.313557	0.988835	0.93851	-0.101328	0.730605	0.303247	38.8515
R01-099	0.704054	0.542943	33.9138	62.4629	65.1153	82.3286	59.0931	87.8237	47525.8	43.9773	0.429363	14777.9	0.310945	47715	-691.185	51.1948	3.3596e+10	4.64101	508.075	2.03607	164.934	262.49	-214.681	-50.874	-967.581	1132.51	215.244	839.105	-0.739025	3.3596e+10	0.0718304	87371.5	1167.06	487523	-8776.41	439.711	32.6275	0.859989	3.55608	3.34993	19.6386	0.451425	0.394404	0.985844	0.934853	-0.215768	0.915999	0.31796	32.6356
R01-100	0.527644	0.366647	51.2141	139.683	206.177	143.028	150.881	207.181	9381.08	73.7027	0.424949	5061.92	0.539588	9492	-619.416	-36.4101	4.64842e+09	5.16217	311.605	2.51931	273.297	178.691	-335.362	-340.487	-973.816	1247.11	128.693	699.947	0.0712972	4.64842e+09	0.031339	48182.6	752.118	144181	-18.9531	234.779	69.1018	0.544998	6.41148	4.12565	27.4901	0.241468	0.150941	0.97476	0.893451	-0.0755776	0.724868	0.158088	26.6588
R01-101	0.311001	0.162588	27.8109	171.052	26.9258	110	35.609	221.434	6541.79	53.1972	0.631388	2679.08	0.409533	6598	-180.384	80.6293	6.516e+09	3.69808	80.0678	8.9655	203.07	82.1472	-13.6773	22.9599	-802.815	1005.89	41.0481	993.767	-2.24642	6.516e+09	0.114985	14739.6	1137.51	22618.2	-727.476	44.9627	20.6622	0.363223	2.84172	3.06214	12.5419	0.437959	0.370494	0.989285	0.941607	-0.0543934	0.546794	0.363627	33.6367
R01-102	0.82231	0.505106	19.017	37.6496	39.2938	118.457	36.4005	201.965	10694.8	30.9597	0.678119	3461.72	0.323684	10764	-160.256	165.085	1.12521e+10	4.42409	147.321	7.13178	473.919	105.956	11.4355	34.2973	-895.745	1369.66	63.2496	1022.47	-1.50551	1.12521e+10	0.0609933	22438	1402.84	38788.5	-898.206	67.7802	49.6306	0.150319	5.16588	3.85173	22.5716	0.283568	0.191874	0.984835	0.919266	-0.0326159	0.479062	0.199548	37.3939
R01-103	0.406034	0.110299	16.7246	151.631	20.6155	124.908	21.2603	186.66	2440.33	61.5672	0.604432	1450.23	0.594275	2504	-620.419	-67.6345	1.08583e+09	5.04368	278.248	2.79421	233.916	167.192	-374.247	-395.371	-986.37	1220.29	117.336	659.565	0.257047	1.08583e+09	0.035128	43458.9	690.923	108406	1045.99	192.476	61.1234	0.516264	6.01568	4.02984	24.4997	0.251705	0.160823	0.977499	0.899077	-0.108891	0.808457	0.169698	25.6531
R01-104	0.694707	0.469237	19.9733	42.5654	54.1295	39.0512	44.0454	54.5802	14347.9	29.5705	0.520041	5490.84	0.382693	14410	-843.037	-35.5189	5.16332e+09	5.48935	490.314	2.1957	610.897	257.082	-480.644	-535.627	-999.839	1610.74	197.965	600.955	0.42296	5.16332e+09	0.0242141	91416.8	585.116	450477	3183.42	464.795	96.9938	0.654413	7.51654	4.35571	39.6037	0.222468	0.134884	0.978808	0.902633	-0.0913052	0.784118	0.138852	22.2058
R01-105	0.628736	0.568976	19.5818	34.4158	40.3609	28.0179	31.0483	40.5586	9424.79	21.6385	0.681299	3167.09	0.336038	9458	-30.1749	164.87	1.08888e+10	3.79434	87.3418	11.1421	640.9	69.1688	67.6188	83.1854	-724.002	1364.9	37.3055	1072.98	-2.05493	1.08888e+10	0.100127	11471	1064.4	17484.2	-471.23	36.6717	18.2075	0.326036	2.86067	3.05859	9.84535	0.408072	0.329427	0.994296	0.95305	-0.0611454	0.554336	0.327696	32.5542
R01-106	0.843299	0.537521	27.7972	51.7136	139.56	123.016	34.7131	209.857	12608.5	43.61	0.663727	3947.02	0.313045	12666	-52.8713	107.694	1.35181e+10	3.48077	57.2405	13.1306	531.607	59.8742	27.9519	43.4847	-812.555	1344.16	25.7292	1033.09	-2.36057	1.35181e+10	0.140897	10590.1	1224.8	14995.1	-420.955	29.8115	15.0127	0.313382	2.33644	2.81716	9.4814	0.480244	0.419742	0.995311	0.96166	-0.0680539	0.564623	0.388982	34.9441
R01-107	0.857875	0.706777	26.5591	37.5779	71.6101	53.6004	41	71.617	18567.6	32.2371	0.665203	5097.62	0.274544	18613	-293.887	154.188	1.78771e+10	4.78191	225.617	3.75572	678.269	141.042	-36.599	0.911481	-992.275	1670.54	95.6448	980.031	-0.790869	1.78771e+10	0.0452518	32319.7	1585.48	72776.1	-1385.06	140.107	49.8774	0.474006	5.2527	3.8764	21.9249	0.27973	0.188179	0.989734	0.931803	-0.0581988	0.632143	0.194246	39.5337
R01-108	0.840041	0.580248	6.69522	11.5385	12.53	13.0384	11.4018	13.3417	453.083	9.69285	0.773565	368.785	0.813944	465	-458.618	-4.71766	3.17769e+08	4.48875	281.054	2.54413	48.9199	149.327	-192.406	-144.915	-680.713	729.633	114.546	826.665	-0.735041	3.17769e+08	0.0544017	31166	524.266	43460.4	-1153.75	115.836	48.54	0.40933	5.08735	3.79597	22.2053	0.318117	0.237763	0.954352	0.869137	-0.206767	0.906841	0.227432	22.5255
R01-109	0.353305	0.0780568	10.4492	133.867	13.0384	15.0333	15.2971	154.473	813.458	47.2959	0.677576	621.941	0.764565	836	-371.229	29.6145	6.65295e+08	4.1578	242.521	3.14278	59.2456	134.791	-122.835	-63.1971	-698.538	757.783	100.354	892.08	-1.0292	6.65295e+08	0.0791391	26388.7	646.354	37820.1	-1194.08	101.767	25.0304	0.596352	3.39046	3.326	13.3141	0.419636	0.351296	0.976723	0.910496	-0.191023	0.869995	0.29856	25.0414
R01-110	0.298324	0.206527	9.8535	47.7104	23.7697	20.6155	13.3417	113.071	1317.04	14.2332	0.657132	884.228	0.671375	1346	-295.939	35.1616	1.13345e+09	4.06581	173.47	3.2674	97.3297	105.605	-91.5177	-49.6121	-551.101	648.431	75.9954	917.652	-1.01466	1.13345e+09	0.0763674	16744.1	445.059	15136.5	-568.212	63.5501	21.8743	0.485679	3.29968	3.28546	10.8211	0.396244	0.321147	0.973376	0.900518	-0.112465	0.74935	0.305218	20.8476
R01-111	0.807417	0.642432	15.0916	23.4914	27.2947	26.4197	31.0644	32.1559	4218.92	18.9674	0.668753	1888.07	0.447526	4250	-732.025	116.826	3.37975e+09	5.03241	448.646	2.63271	373.636	274.987	-167.265	-2.86779	-999.184	1372.82	203.447	893.654	-1.00024	3.37975e+09	0.0466598	105171	1363.22	774188	-13090.1	468.575	94.587	0.66118	6.19847	4.07144	55.5764	0.316063	0.238468	0.973438	0.909959	-0.144001	0.862256	0.241137	35.6313
R01-112	0.841982	0.693918	53.3352	76.861	97.5295	80.0812	89.56	98.5292	182318	64.7156	0.565952	27474.2	0.150693	182477	-490.32	75.0433	1.65504e+11	4.08557	86.6059	6.13048	1109.13	163.02	-75.9071	10.6249	-999.705	2108.84	70.4154	953.073	-2.0213	1.65504e+11	0.104043	54400.4	1514.54	477714	-9192.84	250.954	35.9607	0.74704	3.36291	3.22973	24.5021	0.429243	0.361851	0.99531	0.964544	-0.115725	0.766184	0.350125	38.2197
R01-113	0.755625	0.528905	17.563	33.2064	36.0555	37	33.2415	38.3406	8883.04	25.0916	0.630615	3289.23	0.370282	8905	-535.33	116.903	7.11109e+09	5.10456	379.263	3.26332	450.893	223.393	-138.876	-25.7758	-998.3	1449.19	162.227	902.115	-0.944677	7.11109e+09	0.0407759	72278.2	1342.77	351175	-5852.18	320.408	87.0048	0.572005	6.16318	4.12184	48.4882	0.295911	0.214159	0.9784	0.914138	-0.109256	0.807408	0.217261	35.8387
R01-114	0.921331	0.871004	53.7342	61.6922	75.743	82.2922	80.3057	88.3006	128495	56.8389	0.600889	20493.4	0.159488	128653	-641.86	94.6662	1.08584e+11	4.67341	234.789	4.00829	658.443	224.808	-121.109	4.73508	-999.954	1658.4	136.022	924.864	-1.46937	1.08584e+11	0.0671522	82922.7	1421.65	755147	-13044.1	384.646	73.8651	0.676619	5.1279	3.7987	47.1998	0.359432	0.285521	0.985377	0.935986	-0.0984774	0.758378	0.283014	36.6595
R01-115	0.0936136	0.0182936	8.29377	453.37	11.4018	10.6301	10.8167	247.018	798.75	42.4416	0.645619	644.834	0.807304	792	-549.889	85.9792	5.39715e+08	5.0901	449.052	1.88615	205.633	222.176	-213.797	-198.21	-863.114	1068.75	181.405	825.505	-0.26901	5.39715e+08	0.0336063	63344	882.552	175398	-2125.66	305.224	71.8797	0.618238	6.14902	4.0786	33.6625	0.274092	0.188677	0.967667	0.887837	-0.244307	0.954909	0.190883	28.7069
R01-116	0.655511	0.584879	7.20491	12.3186	11.1803	13.6015	11.4018	14.0357	474.292	8.075	0.806354	364.744	0.769029	486	-115.675	237.251	5.57049e+08	4.52596	147.585	8.07105	500.668	117.991	55.8848	69.6901	-900.485	1401.15	64.9015	1070.6	-1.57186	5.57049e+08	0.0584769	31298.5	1609.55	62492.4	-1029.76	83.2362	67.4791	0.10278	5.60092	3.91306	35.8887	0.289927	0.202382	0.982301	0.918764	-0.192598	0.899401	0.20835	40.0699
R01-117	0.46828	0.370494	16.2075	43.7457	37.6563	41.8808	23.0217	43.1393	4690.17	20.4852	0.587474	2306.5	0.491774	4732	-338.525	236.522	5.1214e+09	4.98422	198.478	5.44344	668.408	171.663	13.8759	71.8248	-994.912	1663.32	95.9459	1042.1	-1.40803	5.1214e+09	0.0451661	58018.9	1779.32	341606	-5463.66	216.678	90.5618	0.40843	6.42603	4.16713	48.9068	0.276861	0.191214	0.981959	0.919609	-0.0964367	0.772702	0.198133	41.8065
R01-118	0.81123	0.769372	22.569	29.3343	29.6142	30.6757	25.807	156.208	8561.21	23.7968	0.831331	2434.45	0.284358	8592	-63.6524	99.8295	8.91548e+09	3.53261	82.4139	14.8273	538.838	54.7249	15.5749	18.6903	-752.728	1291.57	34.4787	1018.65	-1.70335	8.91548e+09	0.109815	6256.48	1036.76	5117.45	-112.085	18.8997	15.2437	0.105395	2.87949	3.05503	6.89226	0.384785	0.298897	0.994756	0.950397	-0.0232036	0.368131	0.30439	32.1846
R01-119	0.797235	0.652683	34.2951	52.5448	68.7677	63.6318	58	72.6498	38142.8	41.8905	0.344374	15912.2	0.417173	38309	-886.845	106.871	2.10071e+10	5.51892	771.887	1.4864	716.61	363.176	-360.03	-353.276	-999.941	1716.55	314.051	752.533	-0.0722647	2.10071e+10	0.0253169	156745	970.604	1.07961e+06	-6894.26	830.242	133.481	0.722926	7.92501	4.46328	69.7751	0.248919	0.165869	0.975385	0.906189	-0.111114	0.833279	0.171127	28.2134
R01-120	0.928902	0.72168	15.0526	20.8577	23.7697	24.3311	23.7697	73.2189	3514.08	19.3747	0.655475	1705.31	0.485278	3530	-914.495	-190.403	7.78659e+08	5.27915	379.586	3.03665	375.369	223.504	-605.108	-662.485	-999.89	1375.26	159.327	481.613	0.823415	7.78659e+08	0.029396	76011.2	357.701	402540	4911.27	360.655	123.59	0.490323	8.353	4.51067	52.8793	0.215746	0.131554	0.965456	0.880299	-0.10321	0.812726	0.136784	17.2742
R01-121	0.889835	0.794252	20.2537	25.5004	30.3645	31.0644	30.0832	33.2566	8167.29	22.6911	0.727195	2697.03	0.330223	8203	-712.445	130.743	6.57623e+09	5.19028	429.585	2.74215	495.702	267.377	-159.968	-18.3418	-998.658	1494.36	192.316	899.159	-0.986832	6.57623e+09	0.0386066	102832	1391.64	658703	-11243.8	417.054	97.1893	0.616779	6.72613	4.22674	51.3147	0.270289	0.184847	0.976338	0.908151	-0.106848	0.802177	0.189223	36.2139
R01-122	0.615515	0.132137	26.4395	200.092	192.2	109.385	32.0624	218.644	6913.21	123.16	0.478736	3665.85	0.530267	6935	-526.474	149.386	5.34495e+09	5.37856	400.344	2.61209	592.32	220.047	-161.786	-129.156	-995.065	1587.39	163.52	879.049	-0.418262	5.34495e+09	0.027534	70124.3	1238.27	258327	-2301.87	320.788	110.037	0.488978	7.7496	4.42205	49.251	0.227848	0.142048	0.975811	0.899679	-0.0853192	0.766275	0.147046	34.4321
R01-123	0.508698	0.131369	37.0171	281.78	18.868	75.7694	272.523	275.51	2107.21	143.341	0.472889	1680.86	0.797669	2171	-741.87	-288.962	5.4302e+08	4.81787	250.752	4.21846	297.089	147.677	-535.708	-567.426	-989.366	1286.45	104.256	500.124	0.88633	5.4302e+08	0.0418996	34556.9	420.812	130986	1835.64	181.385	37.2019	0.658905	4.52216	3.6636	16.5022	0.305807	0.213991	0.987079	0.924337	-0.153473	0.875669	0.216335	19.6152
R01-124	0.195334	0.15492	11.7498	75.8444	20.3961	23.0217	20.2237	76.5376	2618.96	14.815	0.66562	1380.42	0.527086	2650	-88.4795	137.073	2.80109e+09	3.858	75.1139	12.531	325.397	76.4336	19.9136	32.8646	-925.547	1250.94	34.682	1028.11	-2.35318	2.80109e+09	0.107186	16792.5	1570.62	35899.5	-821.861	47.6727	27.3025	0.263425	3.15222	3.18938	17.2996	0.425666	0.356768	0.990833	0.947338	-0.0915073	0.685869	0.347784	39.5666
R01-125	0.69934	0.281317	93.7024	333.084	179.922	52.9528	165.027	243.791	3392.46	232.939	0.414416	2634.66	0.776622	3490	-684.934	100.699	2.34556e+09	5.37557	542.078	2.02074	448.05	279.661	-241.819	-177.765	-999.066	1447.12	225.478	821.927	-0.411715	2.34556e+09	0.030365	100725	1109.59	605452	-5797.91	553.247	72.1917	0.76908	5.98947	4.08778	35.9618	0.288032	0.204897	0.980552	0.913473	-0.195393	0.933625	0.204865	31.4525
R01-126	0.993023	0.498063	16.5515	33.2318	41.1096	41.8808	41.9762	51.8266	10480.7	32.9999	0.472389	4902.81	0.467793	10551	-948.554	-59.3928	2.26509e+09	5.07669	413.047	2.75857	283.919	259.247	-649.446	-771.62	-999.929	1283.85	187.445	471.727	1.01498	2.26509e+09	0.0373708	99638.2	385.451	860365	12316	589.535	92.4489	0.729919	6.78102	4.24234	45.2027	0.266244	0.182255	0.970311	0.894948	-0.116978	0.829507	0.186792	16.1533
R01-127	0.746416	0.654011	15.8645	24.2573	23.0868	27.2029	27.2029	27.5318	4567.17	18.106	0.737755	1804.41	0.395084	4600	-745.895	-289.028	1.04678e+09	4.68611	197.906	5.17011	451.375	143.998	-563.636	-616.785	-973.074	1424.45	88.2862	477.136	1.43875	1.04678e+09	0.0514718	37244.9	331.84	164182	3400.33	186.714	47.0972	0.596634	4.76891	3.76662	24.0298	0.315575	0.228394	0.987062	0.92902	-0.109476	0.794096	0.23139	17.2317
R01-128	0.26104	0.200133	28.4801	142.306	17.2627	95.5249	181.728	205.837	1576.04	37.1476	0.738701	886.599	0.562548	1603	-237.049	75.7283	1.51834e+09	3.82118	159.343	3.79549	343.073	104.196	-35.3832	23.9876	-502.355	845.428	71.9534	973.234	-1.25047	1.51834e+09	0.105765	16698.2	459.16	16134.4	-650.728	58.4319	18.5151	0.513698	2.72553	3.04126	11.006	0.476942	0.419953	0.986163	0.934049	-0.138868	0.776289	0.352732	21.1934
R01-129	0.727889	0.565119	16.7302	29.6048	34.0147	39.2046	26.1725	40.025	5115	21.549	0.69861	2055	0.40176	5151	-178.372	102.895	5.11997e+09	4.02317	106.955	6.89891	321.867	87.3314	-10.7633	19.2945	-766.783	1088.65	49.5734	996.983	-1.70537	5.11997e+09	0.0844759	15386.4	1006.15	20735.4	-669.344	49.4155	26.6548	0.296907	3.62374	3.392	13.4489	0.356968	0.271246	0.987292	0.928714	-0.0482977	0.54787	0.277955	31.63
R01-130	0.269138	0.227039	19.3009	85.0116	26.6271	44.6542	25.2389	178.401	6133.5	22.8798	0.743746	2178.71	0.355214	6172	-111.486	135.395	6.48649e+09	4.05906	118	20.8551	1693.01	81.0588	18.307	30.372	-630.164	2323.17	49.6895	1025.16	0.477617	6.48649e+09	0.0772877	14005.1	762.707	53676	192.537	44.5644	25.523	0.264069	3.7656	3.40685	11.1724	0.334319	0.243635	0.997166	0.962551	-0.0421456	0.509166	0.250275	27.5307
R01-131	0.155021	0.0487327	13.1622	270.089	247.976	26.4008	23.8537	261.228	3731.04	41.8694	0.601164	1935.13	0.518658	3764	-687.202	-5.36022	1.71695e+09	5.30459	377.571	2.26198	278.537	208.092	-369.461	-383.097	-998.938	1277.47	155.43	678.368	0.0881349	1.71695e+09	0.0276685	62603.7	756.37	206461	176.144	303.142	93.7066	0.52808	7.1846	4.3052	41.2181	0.236865	0.149648	0.969551	0.887903	-0.106723	0.816415	0.154571	26.5331
R01-132	0.301335	0.20465	17.1195	83.6524	305.918	27.8029	29.4109	305.977	5281.46	25.2073	0.601123	2439.81	0.461958	5348	-622.096	5.77931	3.14745e+09	5.00988	360.558	2.07788	99.6191	191.645	-266.886	-235.532	-815.279	914.899	148.233	767.156	-0.411969	3.14745e+09	0.0330624	51071.1	643.758	215229	-3323.21	299.768	17.3994	0.89009	3.0747	3.16292	7.60736	0.391732	0.311675	0.987884	0.927509	-0.255107	0.95391	0.299085	23.9395
R01-133	0.389817	0.104028	24.9631	239.965	242.662	163.518	156.08	251.519	10460.5	93.5426	0.48187	4800.15	0.458886	10587	-556.442	90.0452	9.21474e+09	4.49729	277.625	6.27259	1946.11	202.115	-103.125	17.2531	-899.969	2846.08	136.772	932.943	-0.635011	9.21474e+09	0.073579	65996.7	1183.2	708951	-6898.32	339.116	29.8897	0.836993	3.47535	3.34565	17.7132	0.405358	0.334352	0.99775	0.97157	-0.161019	0.862069	0.325784	33.2546
R01-134	0.688964	0.54295	20.3866	37.5478	39.5601	41.1096	43.2782	44.0341	12430.6	25.8691	0.597181	4345.51	0.349581	12473	-773.841	121.058	7.38623e+09	5.58377	637.42	1.68875	683.133	309.036	-311.035	-305.836	-998.507	1681.64	256.495	770.861	-0.0591827	7.38623e+09	0.0226607	119553	985.352	658979	-2413.76	631.225	106.609	0.710813	7.6813	4.39871	46.507	0.225821	0.139085	0.978926	0.905189	-0.11236	0.835857	0.143038	29.2245
R01-135	0.583816	0.486147	18.533	38.1223	32.0624	35.3412	43.382	51.923	6445.71	22.2564	0.693464	2415.32	0.374717	6490	-88.8933	136.918	6.84553e+09	3.99741	111.392	9.5352	561.163	77.2239	20.9084	31.9047	-786.722	1347.89	46.6773	1027.03	-1.64112	6.84553e+09	0.0813539	12527.6	1131.92	14498.8	-359.065	37.1536	27.6596	0.144157	3.918	3.4668	12.1874	0.326387	0.234688	0.991262	0.936511	-0.0328134	0.462771	0.242536	33.6086
R01-136	0.339693	0.235547	18.3931	78.0868	28.6531	104.077	107.787	108.747	5209.46	26.5256	0.650983	2232.42	0.428533	5246	-617.344	-92.5621	2.50863e+09	5.10079	281.835	16.1764	1820.21	181.206	-360.393	-400.312	-949.071	2769.29	117.503	691.519	2.58511	2.50863e+09	0.0353572	69100.9	686.978	2.37248e+06	19321.9	363.966	60.6159	0.712538	5.36576	3.85608	30.9049	0.28119	0.189533	0.995365	0.955825	-0.143885	0.860524	0.194285	24.7207
R01-137	0.840806	0.433962	19.1193	44.0575	47.0956	54.4059	51.0882	56.542	18709.4	37.0438	0.460319	7403.97	0.395736	18792	-912.042	-204.865	3.7623e+09	5.15915	340.809	3.40799	705.486	216.941	-636.14	-718.698	-999.973	1705.46	147.96	454.265	1.06769	3.7623e+09	0.0341052	73963.1	322.925	510334	7753.77	390.554	111.307	0.558003	7.80442	4.43161	49.2393	0.229556	0.144512	0.978584	0.905301	-0.0633931	0.682099	0.149307	15.9077
R01-138	0.251583	0.0645171	12.3244	191.026	17.4929	15.6525	17.8885	225.195	1410.58	48.0588	0.666854	912.121	0.646627	1440	-243.294	105.538	1.58853e+09	4.30941	99.9507	27.471	2314.87	132.446	7.55335	13.2544	-882.629	3197.5	51.7693	1050.31	3.79309	1.58853e+09	0.0836613	87983.9	1436.47	4.14459e+06	28520	303.323	79.612	0.570646	4.63928	3.58805	58.0122	0.371332	0.29453	0.995722	0.967802	-0.148763	0.827266	0.293608	37.1553
R01-139	0.423391	0.356304	23.2885	65.3612	183.358	34.4819	48.3839	222.975	13531.6	27.6733	0.597	4599.84	0.339933	13605	-106.998	116.835	1.41745e+10	3.89025	88.8924	12.1839	473.499	80.7182	12.6803	37.7605	-977.953	1451.45	39.0691	1020.94	-2.47703	1.41745e+10	0.0982644	16799.1	1725.86	50320.2	-1160.76	54.8177	26.7062	0.341083	3.33782	3.26867	15.4867	0.385254	0.304036	0.992868	0.949691	-0.0463626	0.526333	0.306824	41.4588
R01-140	0.866624	0.533246	13.9162	26.0971	26.0768	29.8329	29.2746	30.2324	5444.75	22.6164	0.71678	2088.09	0.383506	5475	-212.622	83.3476	5.13273e+09	4.15061	105.359	12.1694	322.66	108.89	-47.8934	-5.33703	-983.301	1305.96	48.9572	968.503	-2.76617	5.13273e+09	0.083561	31491	1564.92	333046	-5279.64	121.083	30.7764	0.590715	3.77913	3.44507	16.4297	0.354683	0.269087	0.989828	0.93758	-0.0731611	0.655519	0.273689	39.2724
R01-141	0.183197	0.0691419	12.5944	182.153	34	16.0312	55.7315	227.376	1765.92	33.37	0.608094	1161.88	0.657946	1784	-244.882	136.872	1.75594e+09	4.57174	181.433	4.63749	487.063	122.047	-21.3066	11.9952	-761.429	1248.49	76.7376	992.103	-0.996081	1.75594e+09	0.0548089	26427.9	981.461	37427.2	-814.63	89.302	48.8506	0.291125	4.99866	3.81734	23.6674	0.299452	0.210681	0.982846	0.916817	-0.09763	0.757556	0.219082	31.1663
R01-142	0.760471	0.723905	23.3454	32.2492	35.1283	35.7351	37.5899	37.921	11958.4	24.5246	0.705014	3587.03	0.299959	12000	-317.746	124.605	1.07778e+10	4.72632	241.014	3.13458	389.962	140.092	-68.1882	-31.5062	-915.729	1305.69	99.8889	947.709	-0.715339	1.07778e+10	0.0448224	29878.5	1272.92	56030.5	-1227.54	132.895	40.0802	0.535196	4.76378	3.72402	16.945	0.293787	0.201853	0.986551	0.92188	-0.0756598	0.685716	0.208323	35.3511
R01-144	0.726881	0.57314	10.392	18.1317	20.2237	17.4642	20.6155	21.5639	1589.62	13.1796	0.70924	928.726	0.584242	1610	-360.902	93.7212	1.41986e+09	4.66439	186.2	6.41127	448.745	148.077	-81.5381	-21.2301	-999.591	1448.34	86.7193	940.85	-1.67428	1.41986e+09	0.0557063	41626.5	1482.87	225450	-4083.31	151.875	67.5777	0.381254	5.64052	3.98061	35.5014	0.293413	0.207369	0.981934	0.9183	-0.126233	0.820015	0.214581	38.2331
R01-145	0.296035	0.196927	27.9259	141.808	175.866	87.1321	33.7343	207.326	13870.5	41.9803	0.613075	4553.7	0.328302	14026	-148.281	134.026	1.44696e+10	4.17101	113.632	9.24821	1249.96	92.5134	6.32111	30.7495	-993.743	2243.7	50.5603	1015.73	-1.83471	1.44696e+10	0.076757	19019.9	1696.51	37030.1	-932.314	62.0259	38.7421	0.229827	4.24699	3.59842	20.6374	0.329295	0.240606	0.995396	0.95693	-0.031496	0.465241	0.248989	41.118
R01-146	0.667705	0.553706	38.1851	68.9627	85.0412	74.793	60.3075	97.678	74519.1	46.0468	0.485584	17635.9	0.236663	74660	-546.55	107.811	6.69801e+10	4.45599	295.947	3.37651	1013.59	208.466	-87.9553	45.834	-963.126	1976.71	143.034	947.172	-1.25221	6.69801e+10	0.0821746	65309.4	1438.71	410327	-8154.16	322.439	30.1566	0.826991	3.20919	3.19864	19.6498	0.450498	0.390509	0.99548	0.963879	-0.188581	0.890288	0.361498	36.9536
R01-147	0.605256	0.504976	24.144	47.8122	39.6611	50.9902	55.1543	59.1692	22017.7	28.9386	0.671624	5656.39	0.256902	22072	-364.092	51.9772	2.00722e+10	3.60216	105.632	6.6587	261.908	135.157	-65.135	18.488	-861.874	1123.78	66.9184	953.624	-2.09972	2.00722e+10	0.159993	35425.9	1151.86	282476	-6080.68	194.869	11.1361	0.890764	1.9029	2.57092	7.38348	0.564514	0.522907	0.994988	0.963042	-0.249288	0.899227	0.394313	33.2552
R01-148	0.739559	0.571751	31.7349	55.5048	55.3263	57.8014	61.8466	70.9507	47670.4	41.0491	0.632281	10055.6	0.210939	47740	-172.571	60.9075	4.73217e+10	3.71052	59.7803	11.379	816.322	92.7225	-17.656	16.7365	-949.458	1765.78	33.2291	995.609	-1.74494	4.73217e+10	0.147579	26237.6	1466.31	269653	-3440.53	148.912	10.2045	0.871144	1.8266	2.52465	6.69945	0.560963	0.517744	0.998021	0.976068	-0.253464	0.903468	0.403763	37.837
R01-149	0.71684	0.683748	77.8469	113.853	175.889	121.433	111.826	176.72	418362	81.6145	0.603435	44828.6	0.107153	418585	-526.499	73.403	3.79695e+11	4.0683	120.747	4.82225	968.219	183.371	-80.0857	22.8135	-998.923	1967.14	98.0274	952.439	-1.47145	3.79695e+11	0.115323	60896.9	1493.66	639575	-10626.2	354.038	12.5891	0.93092	2.08533	2.66292	8.07385	0.506589	0.451344	0.998046	0.975371	-0.258399	0.926855	0.404766	37.5271
R01-150	0.71803	0.660106	31.4569	47.6543	57.3149	47.0106	47.5395	59.2453	34167	34.2172	0.693753	7339.8	0.214821	34220	-700.1	32.7162	2.26919e+10	4.66431	517.542	1.93294	137.294	257.543	-238.836	-106.512	-989.453	1126.75	214.282	814.32	-0.656549	2.26919e+10	0.0682778	83746.6	1109.69	513893	-8005.52	500.769	15.0238	0.941531	2.44951	2.94094	8.72951	0.511316	0.454305	0.993197	0.952748	-0.32388	0.970764	0.307524	31.4361
R01-151	0.910379	0.700167	23.6529	33.7818	38.6264	39.1152	39.9625	41.2553	16885.7	30.7543	0.696904	4567.27	0.270482	16934	-620.36	61.8418	1.20186e+10	4.8774	461.577	2.07552	401.632	236.575	-201.606	-89.7086	-935.546	1337.18	191.446	842.457	-0.669626	1.20186e+10	0.0487503	72301.6	1056.79	379897	-6183.69	415.836	22.3685	0.897276	3.26452	3.26325	11.2703	0.399619	0.324316	0.992887	0.946947	-0.233637	0.938113	0.307892	30.9579
R01-152	0.397835	0.304371	34.4185	113.081	114.529	115.412	52.8867	115.624	119172	44.9876	0.625	18737.8	0.157234	119272	-125.392	78.4527	1.19675e+11	3.40633	60.542	13.4525	201.003	81.5417	-8.09898	31.4788	-994.215	1195.22	28.908	1001.69	-3.10583	1.19675e+11	0.147368	19511.2	1656.23	167467	-3567.97	104.133	6.82402	0.874885	1.6172	2.34407	4.08303	0.541351	0.491964	0.997269	0.969453	-0.187412	0.818186	0.435647	40.3968
R01-153	0.6184	0.498005	37.0872	74.4716	77.6209	74.4648	69.3542	80.0375	70953.2	46.0532	0.562408	14737.2	0.207703	71072	-132.517	47.979	7.00896e+10	2.63886	28.6562	15.4886	98.0338	79.8042	-16.832	28.8548	-991.154	1089.19	19.6218	993.065	-3.46525	7.00896e+10	0.30807	19558.3	1633.73	176157	-3659.32	98.2565	5.71461	0.888215	1.11401	1.9613	4.44064	0.695527	0.674326	0.997213	0.977134	-0.243525	0.829871	0.370244	40.1321
R01-154	0.889611	0.536882	62.7391	116.858	197.821	148.189	203.081	235.928	229239	103.958	0.485374	37319.3	0.162796	229535	-321.251	64.8342	2.19628e+11	3.91302	95.0619	7.65735	1230.91	123.82	-39.8347	19.6071	-848.917	2079.83	58.1948	978.182	-0.871027	2.19628e+11	0.126574	34922.7	1137.34	309075	-2873.31	201.14	9.75335	0.906944	1.84197	2.54725	6.23803	0.541165	0.493047	0.998645	0.979315	-0.267274	0.92575	0.409237	33.0074
R01-156	0.618758	0.610273	42.3274	69.3581	73.0068	80.4984	53.8516	82.2739	84413	42.9159	0.638139	14582.8	0.172756	84500	-807.628	45.268	6.6588e+10	3.73983	340.653	2.77985	812.596	276.188	-175.193	8.19662	-999.253	1811.85	202.07	887.786	-1.24021	6.6588e+10	0.145329	107857	1305.58	1.26503e+06	-21816.3	651.863	13.9417	0.957929	1.90974	2.48744	10.1275	0.575791	0.538808	0.997476	0.976082	-0.298804	0.936891	0.420359	33.854
R01-157	0.808616	0.660797	42.112	63.7291	66.0379	73	75.1532	77.6917	92692.7	51.5324	0.670491	14772.5	0.159371	92777	-318.101	67.5347	8.70874e+10	3.74093	75.3043	7.97307	341.648	125.724	-49.3297	19.7814	-920.217	1261.86	51.5363	968.852	-2.35066	8.70874e+10	0.130994	34900.9	1333.02	335328	-6741.67	190.861	9.75955	0.901587	1.93414	2.58718	5.894	0.516091	0.46228	0.996385	0.965305	-0.211142	0.871976	0.409698	35.885
R01-159	0.721305	0.670806	28.0428	41.8046	38.5876	50.9313	44.5533	51.4101	24325.2	30.1539	0.678802	5981.07	0.245879	24378	-494.589	39.1791	2.0328e+10	3.96086	206.406	4.69325	141.15	175.237	-114.104	4.54869	-998.853	1140	108.983	913.988	-1.64044	2.0328e+10	0.132272	50561.5	1388.51	373242	-7683.84	272.124	17.522	0.877559	2.3955	2.85916	11.5598	0.554897	0.509995	0.992213	0.954698	-0.252758	0.918446	0.32038	36.3983
R01-160	0.847678	0.688554	61.6663	89.5592	96.1769	105.948	103.817	109.348	285348	75.9174	0.604877	34652.4	0.121439	285493	-72.8825	71.077	2.85116e+11	3.16283	49.5068	14.3742	476.088	87.6232	-14.5668	29.4559	-975.974	1452.06	22.2713	999.348	-3.4358	2.85116e+11	0.175147	27618.5	1646.64	393685	-7145.35	154.913	5.96157	0.925072	1.46999	2.21092	3.70918	0.560307	0.515069	0.998394	0.976959	-0.185349	0.803019	0.449232	40.1173
[truncated: 1,267 more columns]

## Sheet: TCGA_CT_FEATURES
PatientID	original_shape_Elongation	original_shape_Flatness	original_shape_LeastAxisLength	original_shape_MajorAxisLength	original_shape_Maximum2DDiameterColumn	original_shape_Maximum2DDiameterRow	original_shape_Maximum2DDiameterSlice	original_shape_Maximum3DDiameter	original_shape_MeshVolume	original_shape_MinorAxisLength	original_shape_Sphericity	original_shape_SurfaceArea	original_shape_SurfaceVolumeRatio	original_shape_VoxelVolume	original_firstorder_10Percentile	original_firstorder_90Percentile	original_firstorder_Energy	original_firstorder_Entropy	original_firstorder_InterquartileRange	original_firstorder_Kurtosis	original_firstorder_Maximum	original_firstorder_MeanAbsoluteDeviation	original_firstorder_Mean	original_firstorder_Median	original_firstorder_Minimum	original_firstorder_Range	original_firstorder_RobustMeanAbsoluteDeviation	original_firstorder_RootMeanSquared	original_firstorder_Skewness	original_firstorder_TotalEnergy	original_firstorder_Uniformity	original_firstorder_Variance	original_glcm_Autocorrelation	original_glcm_ClusterProminence	original_glcm_ClusterShade	original_glcm_ClusterTendency	original_glcm_Contrast	original_glcm_Correlation	original_glcm_DifferenceAverage	original_glcm_DifferenceEntropy	original_glcm_DifferenceVariance	original_glcm_Id	original_glcm_Idm	original_glcm_Idmn	original_glcm_Idn	original_glcm_Imc1	original_glcm_Imc2	original_glcm_InverseVariance	original_glcm_JointAverage
TCGA-17-Z011	0.528051	0.288931	15.0892	52.2241	59.9083	40.8167	36.4005	60.1166	8585.33	27.577	0.458065	4426.52	0.51559	8655	-265.457	61.7702	7.44883e+09	4.35015	164.293	6.82914	255.504	108.574	-83.9513	-51.0359	-820.122	1075.63	69.9232	927.706	-1.58182	7.44883e+09	0.0619655	21493.4	960.479	88710.6	-1844	109.167	13.5499	0.77647	2.55523	2.93518	6.71522	0.438437	0.366919	0.993279	0.947895	-0.187066	0.873767	0.346178	30.6032
TCGA-17-Z013	0.737017	0.565938	12.7758	22.5746	26.2488	21.9317	21.9545	26.9258	2886	16.6379	0.715124	1370.78	0.474975	2910	-797.163	64.1386	1.52728e+09	5.47178	554.578	1.83094	279.455	273.347	-347.409	-332.4	-997.675	1277.13	219.177	725.33	-0.15547	1.52728e+09	0.023965	100229	923.515	556628	-3430.19	535.637	64.0072	0.78488	5.63549	3.95423	30.7088	0.292264	0.206957	0.978831	0.909833	-0.205696	0.936611	0.208301	28.3783
TCGA-17-Z015	0.768172	0.603952	32.3316	53.5334	62.9365	61.6117	51.923	67.6757	45473.8	41.1229	0.645866	9539.29	0.209775	45550	-32.2031	163.874	5.27378e+10	3.73567	84.0449	17.3623	628.939	74.502	69.0602	95.5979	-986.98	1615.92	36.692	1076.11	-3.10858	5.27378e+10	0.107378	15114.3	1912.32	75194.2	-1580.22	60.6418	15.6684	0.582859	2.46829	2.84803	9.3806	0.44799	0.376492	0.996599	0.96564	-0.0942025	0.649805	0.356535	43.6013
TCGA-17-Z017	0.143914	0.102905	17.2364	167.498	32.5576	118.224	26.4008	120.266	9073.21	24.1053	0.628068	3349.54	0.369168	9112	-559.706	66.6418	5.88949e+09	5.15783	370.319	2.15156	229.261	195.381	-230.206	-213.487	-841.381	1070.64	149.358	803.956	-0.258254	5.88949e+09	0.0301693	53762	769.891	214884	-1785.99	307.377	12.5504	0.920935	2.65065	2.92199	5.30028	0.407603	0.326395	0.993685	0.94543	-0.302478	0.972705	0.319685	26.3833
TCGA-17-Z018	0.481294	0.338088	8.18888	24.2212	22.8254	23.8537	12.6491	23.9374	1235.54	11.6575	0.642506	866.653	0.701436	1255	-254.49	59.1812	1.12692e+09	4.0005	160.231	5.40282	112.094	105.883	-62.3595	-12.9108	-662.792	774.886	70.5144	947.6	-1.55126	1.12692e+09	0.0859561	18776.6	673.981	45757.7	-1354	89.6185	12.3495	0.754055	2.36378	2.85576	6.48381	0.477285	0.413895	0.988725	0.935962	-0.227136	0.896603	0.345775	25.5855
TCGA-17-Z019	0.960674	0.766495	35.6259	46.479	55.6058	53.8145	60	60.8112	47965	44.6512	0.65662	9722.69	0.202704	48025	-215.172	87.7274	4.70258e+10	3.85966	85.3113	9.75227	681.711	101.609	-22.7294	25.9364	-961.343	1643.05	45.553	989.553	-2.48474	4.70258e+10	0.108422	24156.7	1549.77	153759	-3390.57	112.381	13.6792	0.779112	2.4527	2.87574	7.48418	0.446449	0.375221	0.997041	0.966071	-0.13409	0.76514	0.355371	39.0521
TCGA-17-Z020	0.370393	0.25727	27.4074	106.532	72.7805	94.3663	62.0081	94.8947	21868.9	39.4587	0.514896	7344.84	0.335858	21960	-585.107	107.865	1.71575e+10	4.92226	444.315	2.1854	241.604	236.926	-158.696	-48.3771	-877.653	1119.26	188.773	883.915	-0.706788	1.71575e+10	0.0467134	73513.1	1056.52	412966	-6708.27	422.71	13.0785	0.939487	2.31939	2.86139	7.42766	0.501397	0.443043	0.994066	0.954837	-0.334294	0.976591	0.339774	30.888
TCGA-17-Z021	0.432245	0.370498	14.0152	37.828	35.3412	37.2156	20.6155	39.598	4768.54	16.3509	0.645121	2123.73	0.445364	4800	-854.834	-466.283	5.41597e+08	4.40166	204.201	3.28466	-192.563	124.676	-701.379	-750.976	-957.404	764.841	87.2247	335.906	0.991225	5.41597e+08	0.059347	23658.3	180.858	67231.8	1580.71	151.102	8.11252	0.898725	2.07774	2.63996	3.55609	0.470197	0.402677	0.992324	0.941903	-0.290577	0.955249	0.372208	12.045
TCGA-17-Z023	0.790369	0.65188	18.3541	28.1557	30.6105	31.241	27.2029	36.0278	7346.33	22.2534	0.749686	2437.73	0.331829	7376	-755.417	30.7298	3.65069e+09	5.37616	490.415	1.85374	156.561	245.789	-356.714	-348.644	-978.11	1134.67	195.389	703.521	-0.0884182	3.65069e+09	0.0248548	81125.4	866.889	435361	-1883.47	476.218	21.2858	0.913986	3.40701	3.25056	9.19302	0.363957	0.278703	0.990731	0.9357	-0.279278	0.968857	0.279538	27.4414
TCGA-17-Z024	0.876087	0.792623	38.7715	48.9155	58.8218	55.0727	56.4004	63.4114	54773.8	42.8543	0.692233	10075.8	0.183953	54840	-381.812	106.01	5.15922e+10	4.20304	217.408	4.47972	192.797	160.373	-51.6212	53.2829	-970.911	1163.71	104.436	969.937	-1.51629	5.15922e+10	0.0960466	41355	1504.62	252295	-5503.9	223.235	7.75867	0.931907	1.63179	2.47059	5.01779	0.596218	0.552719	0.9966	0.968327	-0.354824	0.968303	0.342119	38.0881
TCGA-17-Z027	0.684611	0.549014	12.6722	23.0817	19.8494	24.6982	23.7697	27.5862	2708	15.802	0.704974	1332.73	0.492147	2730	-897.269	66.4142	1.36289e+09	5.56184	602.953	1.80619	251.437	298.837	-381.482	-358.407	-999.873	1251.31	239.925	708.9	-0.152787	1.36289e+09	0.022014	119974	889.008	818461	-4671.47	642.823	85.064	0.765039	6.64803	4.15899	38.8003	0.26029	0.174632	0.971345	0.894164	-0.205329	0.938534	0.177547	27.3725
TCGA-17-Z028	0.72836	0.610929	28.1042	46.0024	45.4533	53.8516	56.0446	57.2014	25480.3	33.5063	0.616051	6797.31	0.266767	25535	-729.954	119.541	1.86155e+10	5.41492	486.831	2.96081	1889.88	275.023	-207.682	-87.9616	-999.901	2889.79	205.94	857.461	-0.593827	1.86155e+10	0.0294767	107471	1206.05	986512	-10314.1	593.421	60.2534	0.815153	5.2508	3.87448	31.4979	0.309025	0.224267	0.995675	0.958621	-0.170597	0.900873	0.226415	32.7526
TCGA-17-Z029	0.869991	0.654598	40.1645	61.3575	69.9714	71.0211	71.5891	80.7279	83102.2	53.3805	0.627333	14680.1	0.176651	83180	-433.337	181.596	8.12565e+10	4.91345	218.944	5.48401	463.566	191.119	-41.137	44.3612	-999.9	1463.47	106.417	994.299	-1.69089	8.12565e+10	0.0472621	69212	1633.71	729712	-11772.9	339.818	51.6022	0.734469	4.86775	3.74479	26.8437	0.317397	0.230769	0.986557	0.929169	-0.116108	0.770445	0.226638	39.5175
TCGA-17-Z030	0.806645	0.625962	32.4695	51.8713	51.1566	62.9365	62.3618	64.6993	38672.1	41.8417	0.587155	9418.82	0.243556	38740	-70.1282	71.1758	3.87053e+10	3.35515	66.1354	21.936	286.422	53.3392	-4.47606	8.73649	-912.097	1198.52	28.0797	999.552	-3.39575	3.87053e+10	0.133302	8036.27	1410.47	37241.1	-859.055	35.0125	8.07986	0.61909	2.11751	2.6408	3.43125	0.454508	0.381664	0.996683	0.959832	-0.0941391	0.629347	0.36357	37.4665
TCGA-17-Z031	0.882062	0.781265	51.1768	65.505	79.3095	72.45	75.6637	79.9687	136295	57.7795	0.689047	18587.5	0.136377	136385	-360.963	96.1471	1.31608e+11	3.97649	81.2619	7.8799	356.753	149.008	-42.9311	36.9374	-999.885	1356.64	58.0005	982.71	-2.35069	1.31608e+11	0.111762	49738.3	1611.46	596893	-10366.5	246.244	18.5883	0.857647	2.55043	2.90503	11.8985	0.459266	0.392448	0.99438	0.95857	-0.166666	0.828718	0.363112	39.4273
TCGA-17-Z032	0.926988	0.80347	30.1742	37.5548	45.793	44.2832	43.8634	46.669	24811.2	34.8129	0.659907	6234	0.251257	24860	-327.906	147.64	2.55406e+10	4.37251	140.961	6.17662	414.237	149.977	-7.95478	68.2571	-985.944	1400.18	78.4446	1013.6	-1.87737	2.55406e+10	0.0785717	43221.8	1720.55	297423	-5962.64	199.617	22.8216	0.79027	3.09223	3.17939	13.0265	0.410174	0.334494	0.99339	0.951571	-0.154325	0.832922	0.321192	40.9427
TCGA-17-Z033	0.604815	0.578396	23.7932	41.1364	39.4081	48.2701	33.2415	49.295	15375.1	24.8799	0.7087	4219.24	0.27442	15416	-668.907	-15.2457	7.68162e+09	5.17546	378.384	2.13546	119.676	200.728	-335.749	-327.636	-917.475	1037.15	152.787	705.896	-0.215507	7.68162e+09	0.0290867	57059.5	695.965	237430	-1522.42	326.947	16.3777	0.90401	3.0333	3.09839	6.75498	0.383812	0.300273	0.991034	0.935732	-0.262776	0.957904	0.295599	24.8649
TCGA-17-Z034	0.665207	0.417914	23.2896	55.7281	60.9262	60.9262	47.0744	63.3167	30928.8	37.0707	0.628914	7576.5	0.244966	30984	-530.019	78.4923	2.63434e+10	4.39601	282.604	3.86457	166.49	198.453	-111.539	16.7064	-979.796	1146.29	135.054	922.077	-1.38019	2.63434e+10	0.0905133	60861.8	1422.74	502263	-9416.2	345.823	15.0612	0.915967	2.25678	2.81578	9.73768	0.542714	0.493603	0.99357	0.957615	-0.310733	0.958978	0.335337	36.6062
TCGA-17-Z035	0.783998	0.551227	22.3803	40.6009	46.0977	43.8634	38.4708	47.2758	17816.3	31.8311	0.65243	5056.25	0.283799	17865	-481.789	127.793	1.56459e+10	4.95368	284.349	4.28875	1117.83	195.212	-94.7642	-1.21474	-999.979	2117.81	128.196	939.071	-1.28695	1.56459e+10	0.0455717	62402.1	1450.05	361501	-6271.17	278.736	80.0012	0.551192	5.7619	3.99083	45.1957	0.314853	0.234377	0.989725	0.941133	-0.0985481	0.735658	0.231397	37.4211
TCGA-17-Z036	0.701735	0.528088	22.146	41.9362	44.7214	51.8556	35.4683	52.3259	16594.5	29.4281	0.644435	4882.2	0.294205	16640	-435.36	79.9347	1.40713e+10	4.58946	268.232	3.91042	293.967	169.99	-105.145	-19.236	-949.587	1243.55	117.924	919.581	-1.26276	1.40713e+10	0.0627055	44864.1	1292.85	231239	-4796.27	228.052	13.3251	0.887727	2.39741	2.89768	7.35097	0.484367	0.422959	0.994839	0.956658	-0.277864	0.948691	0.342918	35.2009
TCGA-17-Z038	0.74476	0.536299	22.4019	41.7712	47.5079	42.72	39.598	51.0882	17827.2	31.1096	0.681847	4840.09	0.2715	17872	-443.708	65.3616	1.53803e+10	4.12596	258.195	4.17642	192.538	174.925	-98.1745	23.1425	-961.89	1154.43	119.931	927.673	-1.42963	1.53803e+10	0.115385	47288.9	1370.33	290776	-6082.35	254.362	8.73184	0.932757	1.68817	2.49114	5.74658	0.601735	0.557493	0.996202	0.967464	-0.373918	0.970868	0.316411	36.1786
TCGA-17-Z039	0.250594	0.0740223	11.8079	159.519	20	106.066	106.569	109.9	3537.5	39.9744	0.560966	2001.45	0.565782	3584	-686.64	-172.581	1.24427e+09	4.9083	288.991	2.27876	62.5986	158.872	-442.329	-456.071	-846.979	909.578	118.937	589.215	0.262011	1.24427e+09	0.0360836	36177.4	367.457	97095.1	539.77	207.915	17.9064	0.841149	3.22305	3.13622	7.02968	0.361612	0.273941	0.987513	0.923845	-0.221591	0.929258	0.285349	17.8847
TCGA-17-Z043	0.647434	0.495068	10.8565	21.9292	23.6008	20.6155	21.095	27.037	1671.79	14.1977	0.483532	1408.79	0.842685	1702	-520.217	102.335	1.3104e+09	5.09005	368.76	2.52997	343.446	201.148	-156.066	-98.2867	-834.371	1177.82	150.81	877.45	-0.663463	1.3104e+09	0.0345878	57692.9	951.958	190045	-3215.87	256.225	61.4365	0.60533	5.73396	3.97016	27.4166	0.282437	0.196982	0.975797	0.901246	-0.174494	0.900472	0.206051	30.0457
TCGA-17-Z045	0.35172	0.269402	29.2313	108.504	92.6553	88.955	47.8017	104.427	26954.6	38.1632	0.438252	9920.09	0.36803	27072	-546.979	104.277	2.12985e+10	5.01579	371.566	2.9123	287.901	211.587	-150.235	-67.0017	-995.907	1283.81	156.947	887.014	-0.917134	2.12985e+10	0.0396213	64693.7	1339.1	346205	-5920.14	331.11	32.1812	0.820318	3.72849	3.43548	17.5174	0.396444	0.324065	0.988924	0.937922	-0.209173	0.915768	0.293103	35.5568
TCGA-17-Z048	0.846906	0.69281	25.1421	36.29	41.0366	42.4382	40.3609	45.0888	17193.2	30.7342	0.6353	5070.8	0.294931	17240	-748.319	-17.1402	8.03835e+09	5.36818	418.189	2.10345	232.957	223.216	-371.02	-358.84	-988.475	1221.43	169.314	682.834	-0.144875	8.03835e+09	0.0255453	70645.4	794.687	328901	-1643.52	385.407	40.7972	0.807396	4.80163	3.69987	16.6044	0.294925	0.203782	0.984685	0.917295	-0.166628	0.89081	0.209524	26.6168
TCGA-17-Z050	0.82958	0.507039	17.902	35.307	38.0789	33.3017	36.1248	40.9023	5162.42	29.29	0.479197	3014.43	0.583919	5215	-791.237	-149.675	1.62331e+09	5.24406	338.109	2.66664	217.244	197.428	-497.368	-532.598	-989.849	1207.09	141.261	558.136	0.496588	1.62331e+09	0.0297897	58877.4	523.548	259509	2586.65	310.744	64.8567	0.654084	5.97854	4.00866	27.6027	0.261773	0.171663	0.975716	0.89886	-0.128507	0.837749	0.177914	21.4942
TCGA-17-Z051	0.461529	0.415617	17.9943	43.2954	46.6476	34.5254	24.7386	47.927	7794.42	19.9821	0.619557	3068.5	0.393679	7835	-546.107	104.26	6.46965e+09	4.91031	335.861	3.54428	256.948	213.361	-129.559	-12.9815	-992.291	1249.24	148.783	909.223	-1.19477	6.46965e+09	0.0488867	69019	1429.35	397355	-7267.6	298.241	49.8383	0.707414	4.53809	3.67948	28.6457	0.355517	0.277823	0.983032	0.925608	-0.151679	0.851627	0.272762	36.9738
TCGA-17-Z052	0.0490336	0.0442012	9.77113	221.06	21.9317	22.3607	13.6015	168.941	1277.5	10.8394	0.590165	964.757	0.755192	1305	-683.052	149.335	1.01316e+09	5.35843	524.129	2.35972	357.119	276.979	-180.339	-64.1196	-987.327	1344.45	211.792	881.118	-0.716923	1.01316e+09	0.0303806	104525	1371.77	830410	-12370.5	523.353	63.7906	0.780111	5.60556	3.92251	31.0055	0.288927	0.20175	0.981026	0.914434	-0.266978	0.965642	0.204898	35.4473
TCGA-17-Z053	0.142019	0.127516	30.7965	241.51	177.116	117.478	46.0652	188.149	31392.5	34.2991	0.516625	9315.2	0.296734	31510	-867.988	42.8036	1.42738e+10	5.61105	565.455	2.61577	1599.53	288.117	-395.36	-390.587	-999.979	2599.5	226.68	692.752	0.10132	1.42738e+10	0.0213504	114315	781.967	1.08468e+06	677.32	633.032	92.3039	0.74588	6.96061	4.24692	41.7317	0.25069	0.165025	0.991835	0.940312	-0.133248	0.858332	0.166938	25.4316
TCGA-17-Z054	0.717875	0.33488	22.8328	68.1821	77.3886	83.6301	65.2534	84.3505	33275.2	48.9462	0.481359	10393.5	0.31235	33395	-476.487	95.1957	2.85989e+10	4.64796	293.091	3.67367	486.434	187.247	-104.032	-2.64467	-962.042	1448.48	130.668	925.41	-1.23911	2.85989e+10	0.0618025	53624.2	1379.7	335682	-6622.16	280.603	18.5587	0.874596	2.85262	3.10436	10.1698	0.436181	0.367502	0.994857	0.956236	-0.219819	0.918735	0.336776	36.2504
TCGA-17-Z058	0.480633	0.456847	36.9042	80.7802	77.1298	94.3398	51.6236	94.8947	73920.4	38.8257	0.595894	14294.1	0.193372	74010	-185.991	118.204	7.74406e+10	3.83046	72.8693	11.3355	495.446	106.039	8.92396	59.336	-999.296	1494.74	40.2903	1023.38	-2.72322	7.74406e+10	0.118845	29388.3	1742.98	235006	-4435.64	127.101	17.952	0.747637	2.48323	2.86821	11.5983	0.47101	0.407603	0.995342	0.962716	-0.131974	0.754105	0.373518	41.4206
TCGA-17-Z059	0.458567	0.366518	98.3597	268.363	191.05	138.405	171.418	263.685	9185.29	123.062	0.431319	4917.54	0.535371	9340	-499.919	115.307	6.74329e+09	5.2759	351.294	2.92122	848.313	196.039	-184.732	-175.69	-979.613	1827.93	142.762	849.967	-0.211953	6.74329e+09	0.0292361	57781.9	1228.42	253559	-1131.21	294.082	56.2466	0.67805	5.48386	3.88523	25.0415	0.276929	0.186108	0.990213	0.934511	-0.141017	0.850742	0.194125	34.1885
TCGA-17-Z060	0.280515	0.150272	36.7298	244.423	166.883	138.852	165.738	185.113	20960	68.5642	0.52432	7011.56	0.334522	21060	-377.529	77.3983	1.86361e+10	4.37656	187.735	5.93237	223.392	152.16	-81.8088	1.70359	-946.504	1169.9	88.6496	940.694	-1.80877	1.86361e+10	0.0754834	41829.5	1352.57	312812	-6041.08	194.066	18.6447	0.821313	2.96953	3.14086	9.63635	0.408717	0.331925	0.991981	0.943884	-0.153936	0.8323	0.318491	36.1751
TCGA-17-Z061	0.243629	0.133281	8.23786	61.8082	44.911	20.1246	50.9215	51.0784	1893.25	15.0583	0.507159	1459.3	0.770792	1940	-752.935	-158.96	6.06699e+08	5.10617	308.391	2.62496	200.833	179.939	-486.168	-512.612	-956.96	1157.79	129.568	559.224	0.475483	6.06699e+08	0.0328409	48708.7	493.487	184766	1943.57	266.447	52.292	0.672385	5.364	3.84444	22.2867	0.280026	0.18933	0.979273	0.906115	-0.178755	0.905373	0.193094	20.9732
TCGA-17-Z062	0.369288	0.267972	31.4359	117.31	45.8039	50.5964	83.7257	506.405	26623.4	43.3213	0.661316	6520.05	0.244899	26689	-589.732	39.6529	1.86481e+10	4.65356	402.874	2.20653	106.796	209.112	-199.906	-121.853	-819.369	926.165	167.197	835.894	-0.704597	1.86481e+10	0.0619929	58568.4	771.04	269430	-4873.41	332.909	12.9178	0.92455	2.38657	2.91193	6.95743	0.493913	0.431465	0.99147	0.944693	-0.304263	0.963523	0.3098	26.2863
TCGA-38-4625	0.596177	0.507208	28.3486	55.8913	69.3181	65.146	44.0114	70.1855	34525	33.3211	0.663328	7729.97	0.223895	34590	-466.504	68.6364	2.99736e+10	4.14881	235.741	4.26517	359.852	176.505	-96.3317	23.0276	-903.688	1263.54	115.024	930.881	-1.50687	2.99736e+10	0.108223	49922.8	1241.83	398798	-8019.08	283.48	6.82412	0.952559	1.55096	2.40267	4.35097	0.593839	0.551841	0.997535	0.972407	-0.359653	0.968317	0.372223	34.2438
TCGA-38-4626	0.863763	0.78032	44.8535	57.4809	66.6408	67.9412	70.0357	75.5976	85664.4	49.6498	0.667191	14085.4	0.164425	85740	-204.8	79.146	8.6554e+10	3.3121	55.5528	9.33051	271.728	96.1965	-5.4404	49.1057	-909.177	1180.9	40.8091	1004.74	-2.48442	8.6554e+10	0.193078	20344.8	1445.3	105671	-2646.09	99.0959	5.76117	0.88777	1.24043	2.12247	4.17883	0.663136	0.635362	0.997588	0.976313	-0.294974	0.911093	0.371827	37.7087
TCGA-38-4628	0.743939	0.683594	24.2541	35.4802	39.8246	38.6005	38.2099	45.2327	13133.5	26.3951	0.651244	4133.6	0.314736	13176	-704.556	3.17083	6.55031e+09	5.21964	441.508	1.86152	122.162	222.107	-343.515	-336.527	-935.652	1057.81	176.746	705.081	-0.12834	6.55031e+09	0.0278967	66166.9	756.294	288838	-1696.55	386.88	19.1907	0.905121	3.19663	3.1763	8.47869	0.378112	0.294097	0.990105	0.934374	-0.264223	0.95866	0.288538	25.7736
TCGA-38-4629	0.821419	0.413994	23.8667	57.65	59.6406	59.9083	58.1808	67.5722	37852.2	47.3548	0.570525	9555.86	0.252452	37915	-359.656	71.5011	3.49829e+10	3.91359	144.056	5.66544	194.665	140.687	-58.0149	27.7308	-907.319	1101.98	78.8833	960.556	-1.84535	3.49829e+10	0.123562	35331.6	1321.23	214453	-4907.26	181.207	9.8238	0.895454	1.83029	2.56675	6.37735	0.568956	0.525636	0.995356	0.963437	-0.269959	0.924845	0.377916	35.7541
TCGA-38-6178	0.874678	0.477613	20.9863	43.9399	46.1411	52.4976	55.7136	61.3677	20844.5	38.4332	0.613506	5970.26	0.286419	20930	-230.736	66.8786	2.0434e+10	3.38226	72.823	9.41689	149.593	104.004	-24.4045	37.9816	-867.884	1017.48	43.9573	988.081	-2.55592	2.0434e+10	0.181175	24517.4	1256.97	143250	-3336.18	111.448	11.7195	0.804455	1.76309	2.43654	8.4528	0.603034	0.569438	0.993596	0.962544	-0.214784	0.84601	0.395503	35.1
TCGA-38-A44F	0.880219	0.594035	18.8524	31.7361	33.8378	38.9487	33.9559	40.2119	9936.71	27.9347	0.659674	3388.31	0.340989	9975	-595.607	66.2715	7.10208e+09	5.08121	379.494	2.59814	260.412	213.763	-195.391	-110.373	-988.543	1248.95	159.739	843.794	-0.797806	7.10208e+09	0.0365761	64592.3	1192.51	338947	-5766.39	341.965	43.1878	0.774375	4.73578	3.72459	19.8845	0.312434	0.225037	0.984581	0.9205	-0.150144	0.861145	0.225926	33.433
TCGA-50-5045	0.919967	0.774634	22.0481	28.4626	35.4683	31.8904	30.6757	36.4692	11159	26.1846	0.749627	3221.48	0.28869	11190	-522.526	125.662	9.41684e+09	4.9091	386.912	2.85323	345.363	217.652	-119.922	-19.559	-958.484	1303.85	163.497	917.355	-0.939094	9.41684e+09	0.0471859	67003.4	1368.82	386815	-6892.47	340.322	29.4881	0.838324	3.68921	3.42426	15.4358	0.382035	0.30609	0.990077	0.939063	-0.197049	0.909726	0.295635	35.9303
TCGA-50-5049	0.969122	0.650009	14.8423	22.834	32.0156	29.0172	31.4006	32.4191	4931.12	22.1289	0.637354	2198.2	0.445781	4967	-597.749	62.5505	4.20577e+09	4.23459	204.884	4.71695	178.749	203.566	-119.176	8.07628	-997.498	1176.25	116.853	920.278	-1.70117	4.20577e+09	0.0977156	71061.8	1457.7	477868	-9069.66	267.892	59.0825	0.631744	4.42243	3.53336	39.2598	0.40719	0.343466	0.978387	0.92629	-0.126987	0.786853	0.332526	37.4872
TCGA-50-5051	0.827038	0.770892	15.6605	20.3148	20.2485	24.0832	23.3238	26.4953	3660.04	16.8011	0.641798	1789.55	0.488942	3692	-479.866	110.984	3.14452e+09	4.88371	239.192	3.82638	310.683	175.427	-105.609	-34.4684	-881.964	1192.65	110.702	922.883	-1.21348	3.14452e+09	0.0450999	51777.3	1184.46	176997	-3828.73	177.173	57.5319	0.500858	5.62429	3.96554	25.519	0.271091	0.180277	0.978226	0.903962	-0.0917392	0.749983	0.18609	33.975
TCGA-50-5066	0.941252	0.801897	19.5308	24.3557	29.5296	29.0689	28.4253	31.1769	7035.08	22.9249	0.742229	2392.17	0.340034	7065	-611.762	38.7877	4.57338e+09	5.05882	405.282	2.23245	174.26	211.108	-234.301	-180.897	-920.634	1094.89	164.942	804.568	-0.579979	4.57338e+09	0.0354638	61034.5	942.096	273087	-4307.33	329.966	20.3327	0.882482	3.27384	3.24182	9.2026	0.388457	0.309397	0.989945	0.934449	-0.252832	0.951366	0.287201	29.4031
TCGA-50-5072	0.774064	0.739569	34.4976	46.6456	54.626	54.626	47.8539	55.8301	35682.9	36.1067	0.636714	8232.14	0.230703	35745	-289.348	105.208	3.48217e+10	4.16711	101.262	8.96486	352.533	130.63	-32.4942	30.7597	-999.098	1351.63	56.4263	987.733	-2.40097	3.48217e+10	0.0911134	39550	1631.15	301192	-5671.29	161.743	29.2511	0.686569	3.22583	3.19165	18.4623	0.413227	0.338582	0.991398	0.948851	-0.125282	0.759267	0.322707	39.9749
TCGA-50-5936	0.736059	0.7027	40.0795	57.0364	56.4004	62.9682	61.0574	80.3368	59871.9	41.9822	0.657915	11249.4	0.187891	59940	-482.194	98.0848	5.4915e+10	4.35125	165.636	5.44646	380.671	181.852	-74.3495	28.8884	-999.469	1380.14	97.2559	957.613	-1.82222	5.4915e+10	0.0858014	60193.8	1537.79	577689	-10522.6	295.749	26.8509	0.831162	3.15862	3.19324	16.5852	0.420537	0.348326	0.992183	0.950426	-0.167032	0.84862	0.32897	38.3472
TCGA-50-5941	0.908928	0.766658	24.3373	31.7446	34.4819	36.2491	39.1152	40.9145	15250.8	28.8536	0.709079	4194.22	0.275016	15294	-808.899	14.7641	6.49403e+09	5.00828	661.219	1.47274	75.6064	292.13	-433.17	-505.078	-927.815	1003.42	255.458	651.623	0.229535	6.49403e+09	0.0385337	103317	642.925	607624	2103.43	650.06	21.9006	0.93487	3.10899	3.218	11.8817	0.432192	0.364487	0.988379	0.936065	-0.29124	0.968264	0.317336	22.0408
TCGA-50-5942	0.570728	0.441148	16.2244	36.7777	33.541	37.1214	44.2945	44.7884	6671.04	20.9901	0.529033	3239.4	0.485591	6711	-623.396	47.874	5.19439e+09	4.58743	278.956	3.69673	237.047	208.329	-159.897	-36.1858	-945.138	1182.18	136.565	879.779	-1.37136	5.19439e+09	0.0659137	68238.3	1180.63	404484	-7862.29	281.195	69.0965	0.599447	5.30262	3.86882	40.2831	0.340199	0.263928	0.974382	0.911371	-0.0953001	0.737793	0.263917	33.5766
TCGA-50-5946	0.760301	0.51768	20.7969	40.1732	43.1856	43.2666	43.1856	49.7695	15253.1	30.5437	0.647255	4595.3	0.30127	15300	-685.306	81.5283	1.00929e+10	5.28519	498.496	2.08788	410	254.32	-242.34	-181.455	-993.536	1403.54	202.265	812.625	-0.520617	1.00929e+10	0.0305592	86311.4	1127.08	500131	-6529	468.089	47.0018	0.81651	4.91825	3.78867	22.0758	0.30758	0.220681	0.986488	0.92547	-0.167962	0.89456	0.221884	31.963
TCGA-50-6590	0.866612	0.736318	20.1514	27.3678	30.6105	31.3847	30.4138	34.3657	8751.83	23.7172	0.733708	2799.15	0.319836	8785	-817.812	66.6618	4.82392e+09	5.43832	670.94	1.57633	424.176	312.229	-344.76	-317.31	-989.802	1413.98	265.464	741.019	-0.12288	4.82392e+09	0.0264679	119769	922.206	809026	-3910.84	703.269	32.8866	0.910239	4.0237	3.5368	16.1226	0.36245	0.284087	0.99034	0.93789	-0.259949	0.964831	0.26994	27.4689
TCGA-50-6591	0.318537	0.233331	48.3345	207.15	542.498	558.186	95.4149	559.237	155298	65.9848	0.640179	21825.3	0.140538	155446	-623.86	94.4317	1.25187e+11	4.92638	453.784	2.69019	1110.45	253.709	-153.361	-1.8174	-972.753	2083.2	196.215	897.406	-0.455522	1.25187e+11	0.0567345	88540.7	1259.78	748661	-6755.68	531.293	13.3464	0.950782	2.11985	2.75751	8.67604	0.542729	0.492847	0.998153	0.976446	-0.366722	0.983926	0.348413	33.6197
TCGA-50-6592	0.857009	0.788311	26.7865	33.9795	40.7063	39.8246	37.6431	42.3556	18159.5	29.1208	0.735808	4540.69	0.250045	18200	-451.355	105.937	1.63815e+10	4.61464	220.38	4.86969	418.515	177.838	-79.7057	16.3311	-999.451	1417.97	107.658	949.093	-1.57066	1.63815e+10	0.0650094	53835.3	1519.78	375342	-7244.79	256.059	26.3663	0.809947	3.37054	3.30369	14.7865	0.393605	0.316081	0.992405	0.947549	-0.168195	0.865767	0.305176	38.2398
TCGA-50-6593	0.177894	0.118494	14.9062	125.797	21.1896	28.3196	121.314	124.23	3542.54	22.3785	0.607197	1850.82	0.522455	3580	-757.657	0.277423	1.65602e+09	5.39315	448.549	1.98897	237.397	234.098	-377.994	-374.045	-996.245	1233.64	181.124	680.32	-0.0245314	1.65602e+09	0.0249816	75944	804.328	347381	-1374.87	410.147	66.3106	0.721297	6.12814	4.03364	27.342	0.256904	0.16739	0.975883	0.898146	-0.158048	0.888699	0.173887	26.7988
TCGA-50-6594	0.789036	0.574674	13.7993	24.0124	30.3645	21.9317	30.8058	33.0303	3554.71	18.9467	0.662696	1699.7	0.478154	3585	-726.821	112.414	2.53646e+09	5.39724	526.731	2.8606	1551.93	278.959	-223.021	-122.147	-998.061	2549.99	216.22	843.026	-0.476182	2.53646e+09	0.0295203	106997	1181.94	766319	-9181.17	553.172	60.2403	0.802008	5.50734	3.93029	29.0104	0.29088	0.204205	0.994491	0.951466	-0.201725	0.931677	0.208293	32.5355
TCGA-50-6595	0.835392	0.774903	22.0157	28.4109	31.4006	31.4006	30.2655	38.4448	9323.46	23.7343	0.683672	3133.44	0.336081	9355	-535.625	40.936	6.8973e+09	4.64038	330.042	2.92678	104.678	188.28	-171.849	-91.0144	-845.854	950.532	139.378	858.653	-0.989142	6.8973e+09	0.0590458	51450.2	895.387	240448	-4934.45	258.922	18.4254	0.864523	2.77536	3.08439	10.4445	0.469067	0.406298	0.988712	0.938633	-0.257791	0.940298	0.316604	28.8987
TCGA-50-6673	0.900413	0.554369	12.4944	22.5381	25.6125	25.6125	23.0217	28.0713	3043.21	20.2936	0.624533	1626.11	0.534341	3070	-745.895	-16.6891	1.40279e+09	5.3241	443.678	1.92358	161.616	227.111	-378.522	-376.595	-939.555	1101.17	178.07	675.97	-0.0287378	1.40279e+09	0.0260531	70701.2	697.752	301700	-1287.42	394.279	43.9137	0.798891	4.84974	3.71439	19.2632	0.295712	0.204347	0.980343	0.909211	-0.199363	0.926744	0.211332	24.698
TCGA-50-8459	0.732851	0.57244	46.9735	82.0584	90.1388	94.8472	73.5935	104.125	154504	60.1365	0.585402	23786.1	0.153951	154647	-244.89	126.32	1.45723e+11	4.58749	166.184	6.91774	466.738	122.147	-44.825	-14.2395	-999.495	1466.23	71.5853	970.796	-1.61574	1.45723e+11	0.0546804	30085.2	1549.6	135778	-2752.81	123.443	41.274	0.495738	4.86805	3.73243	16.8744	0.288682	0.196674	0.988713	0.927431	-0.0554864	0.575815	0.20317	39.103
TCGA-50-8460	0.821208	0.735429	16.2579	22.1066	25.4951	25.2389	27.4591	27.4591	4327	18.1541	0.643102	1996.77	0.461468	4357	-482.727	15.3679	3.28605e+09	4.32175	254.139	3.29238	65.1927	160.317	-153.932	-63.482	-805.984	871.177	113.117	868.447	-1.18464	3.28605e+09	0.0754465	38367.7	859.067	114153	-2992.42	164.061	24.1054	0.739612	3.26201	3.27106	13.2607	0.419325	0.35138	0.983045	0.92394	-0.161819	0.846598	0.328461	28.7045
TCGA-J2-8192	0.753372	0.38231	3.69145	9.65565	8.544	11.4018	8.24621	11.4455	141.167	7.2743	0.705194	185.922	1.31704	150	-770.927	128.164	8.78597e+07	5.38008	544.394	1.94805	347.534	276.681	-306.256	-299.248	-964.027	1311.56	216.462	765.331	-0.0271432	8.78597e+07	0.0261333	104450	976.717	515064	-3573.62	482.303	181.972	0.449955	10.5674	4.37562	66.2139	0.170995	0.0906885	0.94539	0.846981	-0.618725	0.999252	0.0996251	30.0094
TCGA-J2-A4AD	0.659648	0.623202	10.503	16.8532	17.1172	18.3576	17.4642	18.7883	959.5	11.1172	0.668176	704.082	0.733801	980	-685.167	-51.4866	4.11631e+08	5.0457	403.317	1.88672	72.9528	202.441	-395.494	-420.597	-778.311	851.264	160.862	648.098	0.251268	4.11631e+08	0.0316181	54604.2	388.95	196470	361.65	325.938	29.235	0.835524	4.08772	3.47341	11.8672	0.325926	0.237051	0.978019	0.902127	-0.269486	0.964629	0.239248	17.7377
TCGA-J2-A4AE	0.817636	0.623903	5.58724	8.95531	8.60233	9.21954	8.60233	11.1803	241.5	7.32218	0.847553	221.273	0.916245	250	-612.509	-67.8332	1.19333e+08	4.7964	347.868	1.80609	7.70175	170.931	-338.162	-338.488	-716.713	724.415	136.89	690.893	0.00663883	1.19333e+08	0.0376	39303.3	347.017	67918	-291.403	187.957	43.1469	0.62518	5.23285	3.62915	14.3592	0.269197	0.177666	0.957513	0.86162	-0.369111	0.984341	0.186269	17.6231
TCGA-J2-A4AG	0.756337	0.55212	18.8987	34.2293	34.176	39.8497	41.2311	42	10905	25.8889	0.678349	3505.76	0.321481	10947	-727.592	47.439	6.13502e+09	5.11876	547.328	1.67115	109.588	253.567	-308.836	-284.193	-950.219	1059.81	211.915	748.618	-0.222456	6.13502e+09	0.032997	82721.1	899.24	449509	-3478.09	510.601	19.1084	0.927757	3.02055	3.17956	9.61496	0.424387	0.353179	0.990579	0.939621	-0.292146	0.970264	0.310621	27.8623
TCGA-34-2605	0.270348	0.212517	33.5547	157.892	111.629	149.586	59.4811	149.706	80053.9	42.6857	0.455387	19725.4	0.246401	80205	-402.324	79.557	7.45066e+10	4.10806	126.895	7.29957	1699.95	159.018	-62.4017	27.8958	-999.684	2699.64	78.0773	964.351	-1.80385	7.45066e+10	0.115003	50881.6	1553.55	463548	-7358.24	230.63	33.8228	0.739532	3.11051	3.13362	23.7464	0.478553	0.42291	0.99723	0.973665	-0.160213	0.81952	0.355448	38.7855
TCGA-34-2609	0.82746	0.615431	36.1958	58.8138	64.2028	61.5549	64.0703	71.1477	69023.8	48.6661	0.681504	11940.3	0.172988	69090	-865.807	85.3206	3.46345e+10	5.66611	567.201	1.97219	458.589	294.612	-362.708	-337.325	-999.971	1458.56	228.46	724.863	-0.12024	3.46345e+10	0.0204255	119285	869.893	939783	-3733.76	674.981	69.0462	0.814368	5.854	4.01563	33.3619	0.280655	0.193457	0.982089	0.916254	-0.165342	0.903829	0.196001	26.8027
TCGA-34-5231	0.780663	0.442344	45.0996	101.956	140.132	107.005	127.405	142.678	215325	79.5932	0.375572	46258.1	0.214829	215744	-243.155	85.4188	2.06836e+11	3.90911	84.6264	10.2689	922.552	118.085	-40.3891	16.2043	-999.872	1922.42	41.5891	979.256	-2.72439	2.06836e+11	0.104135	38089.8	1596.62	325003	-6071.49	154.368	28.7582	0.678921	3.31456	3.23418	17.7067	0.39253	0.312606	0.9954	0.961014	-0.0690248	0.626665	0.315968	39.5621
TCGA-34-5232	0.53989	0.389379	15.0937	38.7635	35.4401	45.1774	26.1725	47.1699	6011.79	20.928	0.556182	2874.77	0.478188	6065	-786.939	155.72	4.23423e+09	5.48929	641.543	1.81633	346.771	317.153	-243.9	-172.93	-995.076	1341.85	260.496	837.276	-0.403758	4.23423e+09	0.026604	129343	1229.48	891629	-9785.95	655.271	82.3321	0.774415	6.24456	4.09762	41.645	0.288395	0.205917	0.975229	0.905566	-0.177044	0.906569	0.206154	32.9533
TCGA-34-5234	0.745058	0.498081	13.0186	26.1376	35.171	25.4951	33.2415	35.2846	4042.08	19.474	0.552026	2222.94	0.54995	4080	-616.672	44.6692	3.13442e+09	4.45142	333.394	3.44047	107.641	216.944	-164.216	-18.7138	-990.18	1097.82	152.31	876.493	-1.27075	3.13442e+09	0.0840424	69704.5	1362.31	337630	-6867.08	262.416	51.6419	0.655921	4.45959	3.61053	31.3689	0.405477	0.344064	0.977654	0.9199	-0.145912	0.82262	0.313287	36.18
TCGA-34-5236	0.498345	0.303263	27.6772	91.2646	61.2699	86.0523	87.6641	108.78	59547.4	45.4813	0.502452	14676.8	0.246473	59645	-155.993	71.9643	5.87221e+10	3.55442	66.1	12.9723	401.861	79.6326	-16.2522	19.8598	-980.999	1382.86	33.0286	992.25	-2.88039	5.87221e+10	0.133437	16800.2	1630.97	80238.9	-1952.02	72.3375	13.7756	0.673375	2.28139	2.76041	8.34821	0.475327	0.410693	0.995991	0.963539	-0.119125	0.69474	0.374642	40.2035
TCGA-34-5239	0.880342	0.766117	21.2672	27.7597	34.0147	29.8329	31.0644	35.1568	9260.42	24.438	0.738375	2888.2	0.311887	9290	-555.648	51.545	7.12732e+09	4.70916	307.108	3.46293	185.197	196.495	-158.167	-51.5537	-953.038	1138.23	137.635	875.902	-1.20574	7.12732e+09	0.0576866	58520.2	1239.57	345729	-6852.48	292.774	26.8499	0.829451	3.41233	3.32096	14.8889	0.396823	0.321129	0.98883	0.937118	-0.196483	0.900237	0.305381	34.249
TCGA-34-5240	0.708713	0.607641	25.7658	42.4031	39.6989	40	53.8145	56.7539	20342.2	30.0516	0.643957	5596.19	0.275102	20400	-564.278	65.981	1.64843e+10	4.60277	298.802	3.96583	328.967	207.897	-139.386	-8.41276	-997.372	1326.34	139.3	899.226	-1.38588	1.64843e+10	0.0730489	67950.1	1380.03	543728	-9777.41	333.865	28.1483	0.84186	3.20002	3.23553	17.6784	0.442479	0.378263	0.991187	0.948419	-0.215342	0.910047	0.331977	36.1039
TCGA-34-5241	0.823376	0.755837	35.1453	46.4986	54.037	51.0392	50.9313	62.1048	41333.2	38.2858	0.665006	8693.43	0.210325	41395	-411.167	58.488	3.58426e+10	4.19903	186.638	4.97865	201.318	152.181	-90.7846	-0.504983	-927.897	1129.22	92.4356	930.52	-1.65213	3.58426e+10	0.0918888	39194.8	1312.75	219811	-4982.14	193.168	15.5953	0.848328	2.54291	2.94539	8.98208	0.456974	0.390517	0.99333	0.951769	-0.192648	0.87132	0.357001	35.6133
TCGA-34-5928	0.934841	0.728394	26.1153	35.8532	39.8246	41.6173	41.7852	45.5851	20972.8	33.5171	0.682837	5386.06	0.256812	21020	-334.34	158.057	2.0948e+10	4.63673	191.554	5.55283	419.403	153.124	-23.0031	45.1448	-994.852	1414.26	91.078	998.499	-1.62227	2.0948e+10	0.0568105	42478	1667.12	266198	-5257.52	197.1	31.4504	0.721725	4.00215	3.49697	14.9327	0.337997	0.250248	0.990847	0.937852	-0.120683	0.783187	0.249727	40.3194
TCGA-34-7107	0.989006	0.627299	57.0909	91.0108	106.405	111.732	111.606	121.483	278855	90.0102	0.510979	40395.5	0.144862	278990	5.59187	108.283	3.11883e+11	2.91685	46.2421	25.8945	297.64	44.3596	54.1445	70.5861	-825.864	1123.5	19.7831	1057.31	-4.05414	3.11883e+11	0.192896	6680.93	1363.8	32811.3	-818.093	33.3016	2.33768	0.866368	0.898678	1.73359	1.49419	0.669906	0.648156	0.998919	0.981459	-0.272104	0.870477	0.458829	36.8246
TCGA-34-8454	0.56356	0.434529	28.2685	65.0554	75.3923	72.8011	45.1885	75.4983	29574.4	36.6626	0.570122	8111.98	0.27429	29660	-401.188	59.7167	2.52625e+10	4.37012	212.773	4.99026	251.082	153.584	-98.5858	-9.64743	-991.352	1242.43	98.196	922.943	-1.57191	2.52625e+10	0.0777076	39276.2	1435.21	210462	-4569.88	189.071	23.4489	0.776493	3.04307	3.16905	13.8839	0.43057	0.36089	0.991663	0.947619	-0.166865	0.845772	0.331076	37.3331
TCGA-34-8455	0.726183	0.548497	42.3641	77.2368	99.0051	75.7694	73.0821	101.287	119652	56.0881	0.637341	18424.4	0.153983	119740	-194.426	112.204	1.1669e+11	4.2709	126.156	9.2446	952.1	103.482	-25.0626	7.67303	-999.868	1951.97	55.5893	987.21	-2.1102	1.1669e+11	0.0714239	24079.8	1604.59	132764	-2784.92	106.855	27.2172	0.588888	3.73757	3.36481	12.3959	0.351879	0.265869	0.995758	0.956526	-0.0924214	0.658163	0.261227	39.808
TCGA-34-A5IX	0.183123	0.14693	34.9025	237.545	272.265	54.4518	268.03	277.802	49862.4	43.5001	0.424534	15431.9	0.30949	49965	-271.235	41.682	4.65415e+10	3.16258	45.439	10.0996	118.072	111.872	-51.0039	14.0677	-986.724	1104.8	36.3671	965.133	-2.7468	4.65415e+10	0.209733	30887.5	1579.91	174263	-3726.23	107.101	14.6011	0.748819	1.84253	2.40309	11.1472	0.598256	0.567914	0.993477	0.964663	-0.157245	0.756564	0.433382	39.4549
TCGA-51-4079	0.849488	0.690255	26.5876	38.5185	39.8246	43.2666	42.9535	49.5379	22087.6	32.721	0.697444	5458.51	0.24713	22135	-468.105	49.288	1.77728e+10	4.51594	247.128	4.10751	165.654	168.972	-129.408	-33.8888	-945.077	1110.73	112.825	896.062	-1.37661	1.77728e+10	0.066204	44996.2	1222.49	253982	-5420.21	226.321	17.1453	0.85699	2.87485	3.08743	8.68828	0.40918	0.331589	0.991962	0.943204	-0.192638	0.889004	0.323149	34.207
TCGA-51-4080	0.752396	0.498683	38.2686	76.7393	91.0659	82.7345	77.4919	92.9677	91110	57.7384	0.582086	16821.9	0.184633	91221	-316.653	60.0268	8.86482e+10	2.91621	26.8663	8.95961	795.575	130.131	-34.629	39.8851	-999.782	1795.36	38.494	986.246	-2.538	8.86482e+10	0.292153	40740.4	1610.53	487946	-8855.48	218.77	7.93734	0.928713	1.22884	2.00796	6.36739	0.706192	0.685699	0.998515	0.984262	-0.31581	0.902765	0.33679	39.4691
TCGA-51-6867	0.574926	0.495468	17.5668	35.4549	26.6833	37.3363	38.0789	39.37	8458.79	20.3839	0.680578	2949.93	0.348741	8495	-882.78	-122.028	2.28506e+09	5.29009	423.113	2.95086	388.161	239.947	-571.047	-644.86	-987.345	1375.51	176.659	518.672	0.859663	2.28506e+09	0.0308299	85019.5	444.491	680498	8237.95	490.947	32.7474	0.874142	4.06994	3.52463	15.468	0.343682	0.259267	0.990097	0.936019	-0.228836	0.947011	0.256425	18.1631
TCGA-60-2695	0.760031	0.714859	22.3191	31.2217	39.6989	34.9857	33.3766	39.8999	10996.8	23.7294	0.723493	3305.42	0.300581	11030	-548.571	111.366	9.47957e+09	4.89297	287.852	3.83805	397.951	206.245	-110.343	-4.12593	-982.072	1380.02	133.066	927.183	-1.30884	9.47957e+09	0.0499304	68179.3	1450.42	472020	-8754.18	321.205	43.1324	0.759967	4.37066	3.62216	23.4945	0.336636	0.251005	0.987551	0.932771	-0.150643	0.852048	0.251442	37.1593
TCGA-60-2696	0.780527	0.677404	29.6779	43.8112	48.6004	53.0094	44.3847	59.2115	29061.8	34.1958	0.635571	7192.3	0.247483	29114	-180.102	50.2948	2.84572e+10	2.81345	31.3743	12.7833	139.551	91.3922	-22.9523	29.9962	-873.051	1012.6	25.914	988.656	-3.11509	2.84572e+10	0.290319	22818.5	1255.05	197269	-4091.89	109.885	5.71989	0.898344	1.13161	1.99439	4.40997	0.705601	0.683138	0.996766	0.975245	-0.26939	0.860476	0.331321	35.0569
TCGA-60-2710	0.548727	0.379336	14.4842	38.183	29.1548	30.2324	42.5206	43.3705	6201.46	20.9521	0.614312	2657.2	0.42848	6235	-663.506	55.2998	4.02217e+09	5.15978	440.333	2.2291	159.734	228.553	-243.097	-181.492	-961.269	1121	177.399	803.178	-0.604108	4.02217e+09	0.0327927	72193.2	1065.6	419382	-6346.88	397.956	27.4811	0.869818	3.79519	3.42331	12.3516	0.358224	0.27552	0.987723	0.928223	-0.234104	0.942362	0.262198	31.1901
TCGA-60-2711	0.812995	0.384584	28.5911	74.3429	88.8651	78.5875	71.1969	92.0978	84224.8	60.4404	0.56098	16563.9	0.196663	84325	-259.983	54.7858	7.78792e+10	3.73013	111.013	8.36554	406.685	108.384	-51.1991	11.0392	-977.391	1384.08	57.2633	961.02	-2.24253	7.78792e+10	0.127831	23336.2	1528.95	155994	-3541.16	130.272	10.8173	0.846053	1.91483	2.58879	6.99121	0.544271	0.49727	0.99679	0.969272	-0.219466	0.875221	0.40068	38.718
TCGA-60-2712	0.782097	0.563986	37.8499	67.1115	64.3817	82.28	74	86.6083	88444	52.4877	0.651749	14729.3	0.166538	88535	-39.8994	85.3294	9.50446e+10	2.73446	33.8179	22.1726	207.964	58.7447	30.206	61.3619	-837.557	1045.52	17.4653	1036.11	-4.07793	9.50446e+10	0.253672	12201.3	1309.37	93213.4	-2008.82	58.274	3.48954	0.883746	0.910931	1.7686	2.63234	0.707641	0.690156	0.998192	0.98043	-0.270767	0.857029	0.400327	35.9954
TCGA-60-2715	0.984842	0.781694	10.8836	13.923	17.088	16.1555	18.3576	19	1143.46	13.712	0.673483	785.184	0.686675	1164	-512.192	16.3202	8.45833e+08	4.50828	276.113	3.65413	56.0404	172.197	-174.964	-93.489	-832.596	888.637	119.599	852.444	-1.23401	8.45833e+08	0.0634868	45975.4	885.21	235105	-5015.31	219.979	28.4855	0.764662	3.5696	3.36968	15.2747	0.409879	0.339986	0.981177	0.91966	-0.2455	0.929891	0.293316	28.9341
TCGA-60-2716	0.923552	0.787976	39.1578	49.6942	70.8308	62.6259	65.3758	73.5459	52663.5	45.8952	0.568471	11952.2	0.226955	52766	11.1239	96.7825	5.82342e+10	2.70733	36.5817	34.8637	361.953	41.1174	47.1772	62.8502	-987.299	1349.25	15.7025	1050.54	-4.84818	5.82342e+10	0.230269	7051.77	1824.08	31794	-738.334	26.6972	4.72096	0.691117	1.05976	1.87639	3.57224	0.663349	0.641699	0.998518	0.982054	-0.165189	0.734405	0.453403	42.6448
TCGA-60-2719	0.829942	0.708134	27.3321	38.5973	44.2945	45.607	41.4367	47.9687	21830.8	32.0335	0.640773	5895.13	0.270037	21880	-165.074	52.8652	2.14895e+10	2.92787	42.4743	12.3666	127.437	81.0985	-17.3194	30.1224	-830.516	957.953	29.7518	991.037	-2.96541	2.14895e+10	0.249904	16493.4	1197.5	83439.5	-2060.97	70.6498	6.67252	0.822084	1.27434	2.12195	5.00879	0.67244	0.64654	0.99607	0.971584	-0.223851	0.821013	0.360996	34.3727
TCGA-60-2721	0.810977	0.647587	29.2284	45.1343	56.0803	60.208	44.4072	60.5062	29708.9	36.6029	0.601751	7708.89	0.259481	29774	-267.295	54.2461	2.82382e+10	3.3066	63.7634	9.44557	553.166	114.311	-41.662	27.0279	-891.295	1444.46	45.2742	973.868	-2.5806	2.82382e+10	0.202355	30006.9	1292.44	224632	-4658.79	134.581	11.9485	0.832454	1.75762	2.43666	8.75874	0.610817	0.577495	0.996715	0.97311	-0.214961	0.838086	0.381506	35.5212
TCGA-60-2722	0.8808	0.777255	31.9888	41.156	50.8035	56.0357	53.6004	57.0789	25984.7	36.2502	0.559351	7584.82	0.291896	26055	-315.298	79.0537	2.55512e+10	4.13236	98.7173	9.73421	1515.5	137.008	-34.0767	26.6392	-998.961	2514.46	58.9827	990.436	-0.743118	2.55512e+10	0.112034	47955.9	1643.68	695297	-2734.32	245.256	17.501	0.865084	2.3413	2.80532	11.8212	0.523937	0.476295	0.998319	0.97835	-0.24516	0.916508	0.390037	39.8335
TCGA-60-2723	0.702064	0.53612	15.9957	29.836	29.1548	30.8869	34.2053	36.1248	6116.08	20.9468	0.635375	2545.48	0.416194	6148	-487.482	47.0147	4.99717e+09	4.36083	247.054	4.18563	205.097	174.882	-126.015	-19.102	-886.581	1091.68	115.35	901.561	-1.44744	4.99717e+09	0.0842758	48963.1	1127.66	304108	-6338.08	234.125	19.6207	0.842073	2.75908	3.06557	11.7562	0.487033	0.430255	0.990876	0.94663	-0.231119	0.912287	0.329549	32.7704
TCGA-60-2724	0.858333	0.736149	46.7993	63.5731	80.9938	101.242	74.7329	108.194	82193.9	54.5669	0.478649	19099.7	0.232374	82346	-35.713	44.1042	8.42196e+10	1.9468	16.6643	37.4613	138.014	42.9022	7.59955	30.7957	-999.531	1137.55	8.8334	1011.32	-5.10265	8.42196e+10	0.455192	7508.81	1689.05	58937.7	-1235.57	37.5121	1.99593	0.897844	0.554238	1.36302	1.6776	0.810464	0.801146	0.999104	0.988757	-0.323058	0.824319	0.28065	40.9899
TCGA-60-2725	0.975619	0.693865	30.9004	44.5338	55.7853	51.923	56.921	58.5662	40003.5	43.448	0.690721	8189.31	0.204715	40060	-84.7449	66.5234	4.08779e+10	3.03429	53.6457	13.9569	170.021	53.2702	6.71987	32.0626	-689.938	859.959	25.6362	1010.16	-2.89511	4.08779e+10	0.182222	6931.98	854.256	13250.5	-465.215	28.582	3.29442	0.785844	1.07058	1.95324	2.12006	0.645332	0.617681	0.997398	0.971756	-0.229167	0.838174	0.441257	29.1191
TCGA-60-2726	0.752884	0.547626	15.2835	27.9087	27.7308	30.5941	32.2025	32.28	5799.71	21.012	0.707234	2207.28	0.380585	5828	-72.7465	53.3416	5.92896e+09	2.61814	33.2933	19.371	97.8716	48.7059	5.158	30.4874	-702.573	800.445	17.7994	1008.62	-3.62262	5.92896e+09	0.267622	6980.51	904.765	20473.5	-625.048	29.3739	3.49039	0.779292	0.950673	1.8437	2.55904	0.703094	0.682706	0.99696	0.973885	-0.245682	0.823926	0.380321	29.9714
TCGA-92-7340	0.859416	0.610229	29.606	48.5162	54.4059	48.8467	53	60.1166	41395	41.6956	0.682739	8476.08	0.204761	41458	-392.289	58.8083	3.85561e+10	3.50237	71.5161	7.69399	397.666	145.488	-58.813	29.0921	-999.37	1397.04	61.8075	964.53	-2.29376	3.85561e+10	0.184166	44484.7	1543.72	505644	-9162.08	239.164	14.3656	0.885199	1.92769	2.519	10.505	0.593569	0.559214	0.995679	0.969358	-0.245497	0.887914	0.392284	38.5682
TCGA-92-7341	0.812464	0.706122	32.5427	46.0865	47.927	52.469	59.0593	60.9508	33721.9	37.4436	0.568729	8875.37	0.263193	33810	-142.796	120.56	3.48012e+10	3.96039	89.521	12.4386	428.543	107.039	-1.74394	45.2241	-999.311	1427.85	40.8662	1014.93	-2.96072	3.48012e+10	0.097778	33561.9	1717	260120	-4707.68	119.649	28.6929	0.605008	3.28889	3.20683	17.6263	0.393623	0.313772	0.992313	0.950018	-0.0748276	0.61595	0.313215	41.1609
TCGA-92-8063	0.712086	0.551651	35.7594	64.8225	61.6604	72.5672	73.9256	78.1473	69596.1	46.1592	0.590245	13862.5	0.199185	69666	-93.1891	77.2397	6.98662e+10	3.4018	60.6221	16.8892	248.094	75.7503	-8.07006	25.8996	-997.35	1245.44	27.0996	1001.46	-3.50248	6.98662e+10	0.144426	18992.1	1663.73	127191	-2622.15	74.4894	14.5197	0.667529	2.3183	2.76762	9.038	0.465674	0.399425	0.994635	0.958359	-0.0829539	0.611831	0.383185	40.6045
TCGA-92-8064	0.774675	0.552569	32.7853	59.3326	67.72	55.4707	66.7608	69.2387	59780.2	45.9635	0.636013	11624.9	0.194461	59856	-596.586	46.607	4.62675e+10	4.17317	379.205	2.72961	119.187	220.707	-159.491	-0.077504	-999.938	1119.13	168.435	879.318	-1.05223	4.62675e+10	0.125388	66744.9	1303.31	437387	-8589.22	378.49	14.0845	0.927543	2.23158	2.81794	8.93463	0.548242	0.49918	0.993391	0.956211	-0.296841	0.94894	0.320286	34.816
TCGA-92-8065	0.507915	0.393718	34.6489	88.0044	68.884	93.4345	67.897	95.4201	83437.8	44.6987	0.521968	17690.9	0.212024	83570	48.7729	111.104	9.57662e+10	2.45665	29.1374	39.3833	766.881	38.4774	66.5179	80.9928	-994.379	1761.26	12.339	1070.52	-5.38682	9.57662e+10	0.280795	8561.85	1887.94	55175.3	-1124.99	32.3388	4.65257	0.741812	0.906196	1.69003	3.81366	0.718759	0.705233	0.99911	0.988033	-0.201536	0.765129	0.411348	43.3707
TCGA-J1-A4AH	0.756487	0.681494	41.4166	60.7732	60.7454	70.2638	72.2357	80.7589	78004.8	45.9741	0.626218	14098.5	0.180739	78090	-149.739	145.636	8.06015e+10	4.24367	111.655	11.0692	594.181	123.281	-2.71805	46.0016	-999.896	1594.08	48.9549	1019.06	-2.73847	8.06015e+10	0.0785096	43920.7	1719.19	500782	-7937.21	175.444	35.4699	0.658467	3.89064	3.44513	19.9314	0.34987	0.263257	0.9921	0.946159	-0.077898	0.658323	0.267643	41.0387
[truncated: 1,267 more columns]

## Sheet: SSGSEA
Cell	R01-023	R01-024	R01-006	R01-153	R01-031	R01-032	R01-033	R01-034	R01-035	R01-037	R01-005	R01-147	R01-051	R01-043	R01-028	R01-052	R01-056	R01-057	R01-059	R01-060	R01-061	R01-062	R01-063	R01-066	R01-067	R01-068	R01-072	R01-080	R01-081	R01-154	R01-083	R01-084	R01-048	R01-077	R01-078	R01-003	R01-007	R01-012	R01-013	R01-015	R01-016	R01-017	R01-018	R01-021	R01-022	R01-026	R01-004	R01-014	R01-027
Activated B cell	0.1386	-0.179828	-0.343356	0.0501376	0.0249096	-0.213856	-0.280315	-0.392779	-0.137301	-0.0908324	-0.31957	-0.212314	-0.293553	-0.335581	-0.00974388	-0.12069	-0.185621	-0.34958	-0.395679	-0.251116	-0.104213	-0.0080743	-0.309927	-0.23452	-0.269991	-0.24052	-0.203044	-0.390486	-0.112976	-0.150979	0.413337	-0.299492	0.199985	-0.199006	0.112938	-0.337777	-0.193127	-0.0419631	-0.180792	0.0999864	-0.229339	-0.243395	-0.206773	-0.201285	-0.0910903	-0.199841	-0.0509031	-0.239087	-0.13061
Activated CD4 T cell	0.0501621	0.161109	-0.197941	0.165454	0.0246822	0.108883	-0.119653	-0.0674239	0.0366825	0.0714097	-0.144559	-0.0802283	0.012159	-0.075203	0.0502956	-0.147273	0.0402174	0.161386	-0.00654294	-0.114265	0.0156513	0.229823	0.0725894	-0.0644254	0.0767976	0.207963	0.157649	-0.255175	-0.0225024	0.0386339	0.267314	0.0574387	-0.0102135	0.0601149	0.079002	-0.200671	0.176637	-0.0332418	-0.0554687	0.144312	0.0416761	-0.115301	-0.0873925	-0.0913503	-0.0336922	-0.113657	0.203098	-0.071632	0.228632
Activated CD8 T cell	-0.150829	-0.0041646	-0.0798445	0.303476	-0.0488952	0.0814992	-0.215863	-0.140092	-0.0365546	0.0334998	-0.248716	-0.165053	-0.194919	0.0352714	0.0412093	-0.206848	0.103799	-0.028509	-0.0547728	-0.235746	0.150723	0.217413	-0.0423323	-0.252317	0.146447	0.216006	0.180747	-0.13223	-0.0162344	-0.121398	0.0607003	-0.107501	-0.170354	-0.196422	-0.131566	-0.0987674	0.0977893	-0.0592137	-0.126765	0.0611903	-0.104486	-0.206849	-0.290482	-0.234593	-0.125282	-0.215552	0.138918	-0.130123	0.109001
Activated dendritic cell	0.205423	0.247429	0.225439	0.379014	0.298727	0.26062	0.242947	0.251984	0.326006	0.316825	0.136135	0.218097	0.114009	0.399477	0.369448	0.220697	0.395382	0.333431	0.36735	0.250356	0.330604	0.313924	0.291287	0.220627	0.367987	0.354259	0.35996	0.254002	0.240128	0.337217	0.317363	0.239383	0.236926	0.24864	0.202138	0.256644	0.27326	0.282521	0.347511	0.353459	0.299452	0.261131	0.111576	0.256233	0.152216	0.153931	0.285408	0.240622	0.397024
CD56bright natural killer cell	0.0443862	-0.00885911	0.00958163	0.134347	0.050458	0.0410723	0.0171768	0.0380503	0.132841	0.111669	-0.0339836	0.0612538	-0.0047353	0.0766665	0.00312081	0.0354843	0.0941151	0.0654904	0.111951	0.00102493	0.0953407	0.0931946	0.11931	0.0145414	0.0961346	0.114087	0.140435	0.0325315	0.0330441	0.0446477	0.00713866	0.0403034	0.0649292	0.027744	0.0262115	0.0952816	0.153825	0.0483719	0.0664987	0.0601272	0.0191279	0.0175933	0.0547963	0.00240767	-0.0204936	-0.0354463	0.0935023	0.0301935	0.0978042
CD56dim natural killer cell	0.147042	0.181474	-0.0453078	0.115788	0.140833	0.11516	0.189128	0.0816475	0.103999	0.0917177	0.138194	0.147162	0.0390955	0.20222	0.154055	0.0531103	0.276395	0.144265	0.275635	0.104991	0.111023	0.245445	0.0604165	0.149637	0.125321	0.214205	0.21011	0.112719	0.0849347	0.0925566	0.0703719	-0.0139042	0.146334	0.0906956	0.12842	0.112081	0.131797	0.198157	0.113166	0.153001	0.199097	0.130185	0.137057	0.0724664	-0.0441632	0.0828335	0.185839	0.051453	0.187936
Central memory CD4 T cell	0.373088	0.343877	0.344796	0.484664	0.363647	0.409597	0.374888	0.419363	0.467524	0.414269	0.330364	0.349617	0.317142	0.400994	0.413634	0.356938	0.454896	0.424175	0.444354	0.322527	0.446349	0.493935	0.357069	0.403727	0.463946	0.428091	0.441659	0.352123	0.421677	0.391641	0.42129	0.331686	0.364588	0.398478	0.366933	0.372679	0.391138	0.402248	0.303755	0.410991	0.345198	0.320773	0.267772	0.346209	0.272767	0.341643	0.407088	0.377923	0.43905
Central memory CD8 T cell	0.119699	0.161926	0.121517	0.254558	0.146261	0.225046	0.186827	0.131184	0.201057	0.199745	0.0509283	0.190144	0.0348428	0.219382	0.187712	0.142079	0.302391	0.156061	0.191749	0.141825	0.170343	0.24495	0.208078	0.161583	0.23713	0.275646	0.307058	0.194531	0.190864	0.227504	0.171281	0.0494231	0.124116	0.183113	0.0915082	0.200204	0.1336	0.233715	0.169089	0.270262	0.145863	0.143571	0.036681	0.0580527	0.11325	0.0687516	0.09719	0.118919	0.281149
Effector memeory CD4 T cell	0.123394	0.122341	0.151129	0.243035	0.130407	0.231783	0.0481807	0.176561	0.209089	0.227197	0.0447382	0.178095	0.124463	0.105474	0.193906	0.00788299	0.115739	0.251243	0.170142	0.133307	0.174529	0.25446	0.172437	0.143922	0.211293	0.131349	0.0991987	0.16645	0.168876	0.233797	0.223349	0.132681	0.205977	0.158615	0.132967	0.112209	0.208126	0.132187	0.133519	0.245249	0.178732	0.111457	0.112457	0.12842	0.103058	0.151739	0.257626	0.184853	0.209143
Effector memeory CD8 T cell	0.0831592	-0.032439	-0.0990571	0.239598	-0.10135	0.0593482	-0.0177141	0.0112702	0.137351	0.0110066	0.0455678	0.02362	-0.0414308	0.0619484	0.11841	0.172583	-0.0429015	0.0696653	0.0673394	0.0769959	-0.0288416	0.206554	-0.029018	0.102996	0.102195	0.124454	0.122724	-0.124064	-0.00138429	0.0702363	0.0933446	-0.0729492	0.0446583	-0.0104966	0.0654282	-0.0735498	0.132776	-0.0274623	0.0797788	0.118428	-0.0249631	0.00461476	-0.0211929	0.0700486	0.0529836	0.0337872	0.0752336	0.052809	0.142197
Eosinophil	0.0224797	-0.0676707	-0.195185	-0.140204	-0.296118	-0.00849129	-0.225539	-0.294656	-0.0603898	-0.14925	-0.149904	-0.25974	-0.0895546	-0.29805	0.0987859	-0.00313414	-0.37136	-0.0677896	-0.171532	0.0315298	-0.321653	-0.123146	-0.257836	-0.140736	-0.0679277	-0.242191	-0.327737	-0.224559	-0.141942	-0.0237894	0.0128716	-0.329777	-0.0850125	-0.0738545	-0.0723754	-0.315101	-0.246142	-0.105682	-0.139301	-0.0658534	-0.267832	-0.0255062	-0.147608	-0.206976	-0.0618279	-0.263122	-0.131762	-0.186578	-0.176562
Gamma delta T cell	0.0231258	0.124587	0.0798846	0.242133	0.204644	0.28438	-0.00446325	0.119306	0.127152	0.156087	0.0603445	0.0719155	0.0381542	0.228452	0.160524	0.0906	0.275197	0.231187	0.200677	0.176203	0.246365	0.229831	0.223344	0.197534	0.313489	0.283364	0.269193	0.145288	0.166327	0.239198	0.183832	0.111762	0.111195	0.0987944	0.0676818	0.123278	0.1512	0.22467	0.122329	0.264856	0.156298	0.0225951	0.0851609	0.0464536	0.0728696	0.0603637	0.161842	0.126958	0.302579
Immature B cell	0.121041	-0.0860356	-0.117005	0.128417	0.0419063	0.0963129	-0.117092	-0.0679877	0.129777	0.114728	-0.103366	0.000452117	-0.193466	-0.0855145	0.181038	-0.0474597	0.000693246	-0.0185689	-0.0644088	0.0455806	0.0906605	0.126281	0.0318613	-0.00820656	0.00515411	-0.0337458	-0.0124912	-0.0447127	-0.0253389	0.0761672	0.439776	-0.120383	0.261984	-0.112807	0.24029	-0.164626	-0.0447004	0.0237339	0.0469936	0.251636	-0.0535457	0.00836908	-0.143236	-0.11035	0.0763562	-0.129107	0.180582	-0.0361372	0.142624
Immature dendritic cell	0.0716735	0.114908	0.125948	0.235363	0.170634	0.217046	0.0569652	0.178635	0.197696	0.136995	0.103515	0.145051	0.0699605	0.271488	0.113305	0.186316	0.247584	0.216816	0.228325	0.0819504	0.18305	0.225657	0.218772	0.129273	0.232168	0.272667	0.275754	0.23071	0.120548	0.157436	0.0764729	0.117411	0.0803404	0.0847821	0.0758249	0.198033	0.179314	0.180197	0.263738	0.0934674	0.182655	0.043678	0.0442168	0.0747394	0.0242864	0.12429	0.123754	0.127926	0.150813
Macrophage	-0.14825	-0.0893793	-0.115018	0.0794223	-0.114829	0.113783	-0.191922	-0.158612	-0.132754	-0.0420602	-0.186754	-0.0540955	-0.109166	0.0726489	0.00538115	-0.138913	-0.0193543	0.0213791	-0.122093	-0.0700589	-0.0961898	0.00836236	-0.0765908	-0.130303	0.123371	0.0623718	0.00738392	-0.0704239	-0.17248	0.0472006	-0.0116755	-0.212526	-0.0603718	-0.0506422	-0.0741035	-0.127263	-0.0747261	-0.0760057	-0.0437995	0.188278	-0.104734	-0.206522	-0.190074	-0.101476	-0.129125	-0.146882	-0.0373493	-0.16488	0.0847777
Mast cell	0.100585	0.119695	0.0657916	0.171191	-0.03537	0.287943	-0.0714032	-0.00348459	0.25152	0.0804951	-0.00874229	0.0769811	0.0439271	0.0691268	0.191177	0.0931863	0.101299	0.165346	0.0316799	0.144617	0.00230679	0.0996476	-0.054844	0.060712	0.218793	0.0956869	0.044796	0.193077	0.139838	0.126694	0.162081	-0.0300046	0.159069	0.0098134	0.0164026	0.0438964	0.0223585	0.144101	0.144097	0.270112	0.0552637	0.126034	-0.00346115	0.120745	0.189106	0.0624728	0.0387081	0.143073	0.194139
MDSC	0.0369935	0.113837	-0.0777462	0.3959	0.0986218	0.291726	-0.00704067	0.0189569	0.131825	0.166617	-0.139738	0.0275689	-0.0623762	0.127825	0.196781	0.0693582	0.241698	0.128545	0.102363	0.0432745	0.234425	0.303948	0.191953	-0.0823914	0.309616	0.281405	0.305369	0.00651889	0.0810131	0.210653	0.235678	-0.0129743	0.039833	0.0308215	0.00264754	-0.132714	0.159996	0.0684416	0.158029	0.389405	-0.0580049	-0.088216	0.0166153	-0.0717514	-0.00395809	-0.0472201	0.20032	-0.042746	0.359866
Memory B cell	0.117447	0.0298107	0.00172524	0.00682699	0.0535723	0.145576	-0.146002	0.0473464	0.080149	0.0139119	0.0977006	-0.00689496	-0.0488737	-0.123055	-0.00115115	0.0657787	-0.028495	0.0788917	-0.181997	0.0941939	-0.0190149	0.0690724	0.174354	0.0821149	0.175882	0.0413525	0.0280124	-0.0203942	0.0683241	0.0462939	0.121297	-0.037318	0.105509	0.0697196	0.135411	-0.150273	0.0728312	0.0718225	0.0809384	0.159252	0.111342	-0.158542	0.0378155	0.0494676	0.0636556	0.0899331	0.173602	0.198259	0.137073
Monocyte	0.2046	0.316239	0.334924	0.408161	0.350439	0.360819	0.220711	0.360675	0.373337	0.371584	0.183434	0.278995	0.224358	0.34144	0.287144	0.197723	0.348851	0.33594	0.361355	0.250429	0.357965	0.366285	0.318092	0.291534	0.382481	0.361105	0.362546	0.311493	0.332359	0.376245	0.348148	0.206822	0.268029	0.268851	0.269181	0.310103	0.323498	0.289558	0.356314	0.358567	0.245514	0.23252	0.158787	0.246453	0.260137	0.156351	0.313008	0.291279	0.330647
Natural killer cell	0.193519	0.237671	0.0968876	0.312183	0.0907495	0.288176	0.152793	0.201513	0.200636	0.221637	0.0549728	0.189836	0.134882	0.129062	0.238968	0.173965	0.215986	0.257795	0.195337	0.18503	0.196816	0.359665	0.200495	0.217059	0.285217	0.258913	0.196585	0.174897	0.248641	0.286053	0.241181	0.116786	0.181408	0.186736	0.18139	0.117288	0.192838	0.284366	0.114291	0.290137	0.131186	0.170717	0.173505	0.13898	0.217599	0.242738	0.194911	0.222728	0.257762
Natural killer T cell	-0.0266373	0.00473932	-0.0677302	0.181202	0.0275618	0.150213	-0.0048167	-0.0026113	0.0494116	0.0751835	-0.0203166	-0.0128553	-0.076662	-0.00664132	0.0672258	-0.061537	-0.00458441	0.0440613	0.0127348	0.00721037	0.0014217	0.149176	0.0860333	-0.0509386	0.110387	0.0680534	0.066102	-0.0750564	-0.0743302	0.0512899	0.0785053	-0.0427937	-0.0636807	-0.0599891	0.0460483	-0.0246689	0.0633846	0.047571	0.0151558	0.25605	-0.0459831	-0.0945859	-0.0642874	-0.0485701	0.00112571	-0.0037909	0.0715277	-0.00706191	0.170381
Neutrophil	0.153094	-0.0374141	-0.220794	-0.17699	-0.203553	-0.154076	0.0626621	-0.0276784	-0.14226	-0.0698083	0.0735011	0.109078	0.0409864	-0.0818253	-0.165704	0.209611	-0.127995	-0.00699656	0.00928568	-0.0180401	-0.376962	-0.000430652	0.0434022	0.00444106	-0.108589	-0.0292163	-0.00544546	-0.162229	-0.0636027	-0.0703659	-0.157199	-0.120894	-0.0775545	0.0136427	-0.11833	-0.078634	-0.16552	0.045847	0.0870799	-0.261698	-0.0968818	-0.0271059	-0.193966	0.106933	-0.0656046	0.0282193	-0.0819762	-0.0471533	-0.0283533
Plasmacytoid dendritic cell	0.192602	0.18889	0.261261	0.367922	0.274661	0.277535	0.16627	0.247323	0.297273	0.243017	0.202044	0.271472	0.195941	0.316929	0.232947	0.216597	0.316414	0.276788	0.313225	0.223784	0.261442	0.317793	0.312102	0.23452	0.351177	0.345701	0.347537	0.274338	0.238302	0.317869	0.248195	0.23861	0.304862	0.309494	0.283458	0.288928	0.227987	0.28511	0.272387	0.316162	0.196973	0.185832	0.106028	0.201244	0.207049	0.12921	0.289172	0.230794	0.374815
Regulatory T cell	0.0532003	0.0871706	-0.0240573	0.349477	0.0878875	0.187971	-0.0657545	0.0662426	0.0883722	0.135514	-0.212298	0.0923601	-0.228399	0.0884698	0.164328	-0.12452	0.334816	0.168397	0.169777	0.072467	0.177826	0.321251	0.249006	0.090902	0.309939	0.348666	0.32096	0.0359953	0.0704975	0.0924267	0.0939232	0.0013144	0.0103955	-0.0272683	-0.106555	-0.0688645	0.10275	0.123108	0.282011	0.324011	0.0078971	0.00301597	-0.0819382	-0.00158612	0.0263542	-0.0461544	0.210237	0.0303383	0.341506
T follicular helper cell	-0.0976503	-0.0745489	-0.127538	0.133398	-0.144427	0.1434	-0.0111362	0.00849914	0.0344852	0.09689	-0.0823997	0.00591001	-0.107416	0.00363534	0.0142603	-0.0298471	0.0411226	-0.0208958	0.0407816	0.0453308	-0.030722	0.107424	0.0610402	-0.0197508	0.122722	0.0372711	0.0573087	0.00141762	0.0417933	0.0159557	0.0182676	-0.151642	0.074536	-0.0239458	0.00926254	-0.106379	-0.0142868	-0.0095728	-0.0181421	0.162631	-0.0362676	-0.00133252	-0.133869	-0.0794288	0.0362529	-0.0571758	0.026278	0.00278046	0.150106
Type 1 T helper cell	0.0927176	0.136634	0.0256079	0.254633	0.0928877	0.13329	0.0119047	0.0223431	0.0858971	0.11851	-0.00170679	0.0855269	0.00706429	0.0840463	0.12054	0.0060965	0.0969298	0.121045	0.0586847	0.0731787	0.0950731	0.23044	0.102568	0.0783205	0.157467	0.137849	0.119911	0.0246913	0.106527	0.130801	0.166169	0.0545556	0.0992773	0.0470573	0.104474	-0.0204295	0.0979294	0.0963427	0.0716034	0.197811	0.0123503	0.0738729	-0.000579696	0.0049284	0.0316116	0.0192005	0.142637	0.072581	0.144503
Type 17 T helper cell	-0.0747886	0.0371733	-0.0341917	-0.0205953	-0.0651369	0.027177	-0.109012	-0.152214	0.0423462	0.0125811	-0.0716685	-0.0503421	-0.0344554	-0.0194955	-0.0133561	-0.01517	0.000395211	-0.0505542	0.00938351	-0.00348514	-0.146455	-0.0168432	-0.0164046	-0.0519503	0.0146197	-0.0204323	0.0539923	-0.0540419	-0.0977713	0.0117975	-0.0118422	-0.114629	0.0367142	-0.0392016	0.0198628	-0.0491162	-0.108137	-0.0644911	-0.0540915	-0.0829073	-0.0763597	-0.0523189	-0.0133775	0.0246692	0.0304835	-0.00704679	-0.0651187	0.037664	0.0441117
Type 2 T helper cell	0.0757825	0.168173	0.0642657	0.110901	-0.00774459	0.124982	-0.0959462	0.14987	0.0893829	0.109104	0.139817	0.0334715	0.140975	0.134168	0.0807862	0.0466742	0.112899	0.165291	0.0585236	0.144618	-0.126718	0.087396	0.0717282	0.080702	0.117218	0.0666932	0.0444393	0.0695831	0.0808817	0.0707522	0.0595241	0.093042	0.0201515	0.164738	0.139485	0.0815048	0.145088	0.0984796	0.15751	0.0682927	0.13141	0.0187779	0.179998	0.153648	0.166947	0.132704	0.157877	0.136949	0.0350656
[truncated: 81 more columns]

## Sheet: CONSENSUS CLUSTERING
Case ID	Cluster
R01-023	C1
R01-024	C1
R01-006	C1
R01-153	C2
R01-031	C1
R01-032	C2
R01-033	C1
R01-034	C1
R01-035	C2
R01-037	C2
R01-005	C1
R01-147	C1
R01-051	C1
R01-043	C2
R01-028	C2
R01-052	C1
R01-056	C2
R01-057	C2
R01-059	C2
R01-060	C1
R01-061	C2
R01-062	C2
R01-063	C2
R01-066	C1
R01-067	C2
R01-068	C2
R01-072	C2
R01-080	C1
R01-081	C1
R01-154	C2
R01-083	C2
R01-084	C1
R01-048	C2
R01-077	C1
R01-078	C1
R01-003	C1
R01-007	C2
R01-012	C2
R01-013	C2
R01-015	C2
R01-016	C1
R01-017	C1
R01-018	C1
R01-021	C1
R01-022	C1
R01-026	C1
R01-004	C2
R01-014	C1
R01-027	C2
R01-029	C1
R01-038	C2
R01-039	C2
R01-040	C2
R01-041	C1
R01-042	C2
R01-046	C2
R01-156	C1
R01-049	C1
R01-160	C1
R01-054	C1
R01-055	C2
R01-064	C2
R01-065	C1
R01-069	C1
R01-071	C1
R01-073	C1
R01-076	C1
R01-148	C2
R01-149	C1
R01-079	C1
R01-150	C1
R01-089	C1
R01-157	C1
R01-158	C1
R01-151	C1
R01-152	C2
R01-091	C2
R01-159	C2
R01-093	C1
R01-094	C2
R01-096	C2
R01-097	C1
R01-098	C2
R01-099	C1
R01-100	C2
R01-101	C2
R01-102	C2
R01-103	C2
R01-104	C1
R01-105	C2
R01-106	C2
R01-107	C1
R01-108	C2
R01-109	C2
R01-110	C2
R01-111	C2
R01-112	C2
R01-113	C2
R01-114	C2
R01-115	C2
R01-116	C2
R01-117	C1
R01-118	C2
R01-119	C1
R01-120	C2
R01-121	C2
R01-122	C2
R01-123	C2
R01-124	C1
R01-125	C1
R01-126	C2
R01-127	C1
R01-128	C2
R01-129	C2
R01-130	C2
R01-131	C1
R01-132	C1
R01-133	C2
R01-134	C2
R01-135	C2
R01-136	C2
R01-137	C2
R01-138	C2
R01-139	C2
R01-140	C1
R01-141	C2
R01-142	C2
R01-144	C2
R01-145	C2
R01-146	C1

## Sheet: TME_ALL_METHODS
ID	B_cells_naive_CIBERSORT	B_cells_memory_CIBERSORT	Plasma_cells_CIBERSORT	T_cells_CD8_CIBERSORT	T_cells_CD4_naive_CIBERSORT	T_cells_CD4_memory_resting_CIBERSORT	T_cells_CD4_memory_activated_CIBERSORT	T_cells_follicular_helper_CIBERSORT	T_cells_regulatory_(Tregs)_CIBERSORT	T_cells_gamma_delta_CIBERSORT	NK_cells_resting_CIBERSORT	NK_cells_activated_CIBERSORT	Monocytes_CIBERSORT	Macrophages_M0_CIBERSORT	Macrophages_M1_CIBERSORT	Macrophages_M2_CIBERSORT	Dendritic_cells_resting_CIBERSORT	Dendritic_cells_activated_CIBERSORT	Mast_cells_resting_CIBERSORT	Mast_cells_activated_CIBERSORT	Eosinophils_CIBERSORT	Neutrophils_CIBERSORT	P-value_CIBERSORT	Correlation_CIBERSORT	RMSE_CIBERSORT	T_cells_MCPcounter	CD8_T_cells_MCPcounter	Cytotoxic_lymphocytes_MCPcounter	B_lineage_MCPcounter	NK_cells_MCPcounter	Monocytic_lineage_MCPcounter	Myeloid_dendritic_cells_MCPcounter	Neutrophils_MCPcounter	Endothelial_cells_MCPcounter	Fibroblasts_MCPcounter	aDC_xCell	Adipocytes_xCell	Astrocytes_xCell	B-cells_xCell	Basophils_xCell	CD4+_memory_T-cells_xCell	CD4+_naive_T-cells_xCell	CD4+_T-cells_xCell	CD4+_Tcm_xCell	CD4+_Tem_xCell	CD8+_naive_T-cells_xCell	CD8+_T-cells_xCell	CD8+_Tcm_xCell	CD8+_Tem_xCell
R01-023	0.179698	0	0.0118804	0	0.165843	0.176765	0.0842799	0	0.0753441	0	0.187173	0	0.0281942	0.024074	0	0	0	0.0147289	0	0.0114883	0.0405309	0	0.38	0.0263823	1.1075	2.24658	0.924668	0.451712	3.02831	1.47384	2.63529	1.52273	3.03576	1.80697	2.74152	0	1.77958e-22	2.32299e-22	2.80683e-08	4.27146e-06	0	3.74662e-22	8.97865e-23	2.07062e-06	2.92837e-06	0	2.77923e-23	1.79384e-22	2.75848e-22
R01-024	0.107008	0	0.0385697	0	0	0.121999	0	0.123838	0	0	0.0597194	0.0571902	0	0.0802503	0.046212	0	0	0.199707	0	0.0582369	0.100133	0.00713563	0.3	0.0544227	1.07306	0.908911	1.37811	2.24829	0.606361	0	2.65136	0.736445	2.91277	2.00099	4.41912	0	0	0	5.71769e-20	5.45337e-06	0	2.83218e-22	0	1.67558e-22	2.881e-22	6.70998e-23	0	0	0
R01-006	0.200614	0	0.09461	0.0189663	0	0.251703	0	0.0676026	0	0	0.0379192	0	0.00100831	0	0.0261169	0.241265	0	0.0019474	0	0	0.0582468	0	0.38	0.0260034	1.06979	0.764689	0	0.343744	1.39938	0.8318	1.65478	0.689972	2.34682	1.63746	3.00913	0	0	2.0625e-21	5.0892e-22	4.50451e-06	9.00975e-23	0	0	0	2.01195e-06	0	0	2.37072e-22	0
R01-153	0.0618739	0	0.0226421	0.00479534	0	0.011846	0	0.0534031	0.00556355	0.124767	0	0.0314315	0	0.141574	0.214531	0.186792	0	0	0.130548	0	0.0102324	0	0	0.349205	0.950319	2.94226	3.31887	3.71315	2.49487	2.02826	5.52594	2.90297	2.06538	1.51542	4.5236	6.74801e-23	5.75707e-23	4.83316e-21	4.37995e-22	7.62899e-06	0	0	0	0	3.87266e-06	1.5712e-22	2.56493e-23	0	0
R01-031	0.167429	0	0.145633	0	0	0.191498	0.0677391	0.0432473	0	0.00986994	0.0612955	0	0	0.117439	0.0228517	0.117776	0	0	0	0.0157194	0.0340435	0.00545844	0.39	0.0163584	1.06521	1.24491	0	0.205325	2.44675	0.862171	2.97132	0.896576	2.38017	1.71345	3.7569	7.84628e-23	0	0	9.70734e-08	0	0	0	0	0	3.71593e-06	0	0	4.35444e-23	8.76139e-23
R01-032	0.0816076	0	0.0103139	0	0	0.129766	0.0411303	0.0506881	0	0.107224	0	0.0260121	0.00338911	0.201363	0.0254637	0.145246	0.0166517	0.00770137	0.0664896	0	0.0869535	0	0.01	0.204568	1.00047	1.48309	0	2.65025	0.943071	0.378812	4.01823	1.37662	2.33736	1.62594	3.54101	0	3.97578e-22	1.80795e-21	0	2.63349e-06	5.85954e-23	7.01876e-23	1.53634e-22	0	3.60747e-06	0	3.38118e-23	0	0
R01-033	0.222118	0	0	0.0362567	0.0190996	0.139914	0	0.0668196	0	0	0.0449072	0.00590368	0.015911	0.221313	0.0116647	0.0151646	0.00210177	0.00155609	0.0604127	0	0.136857	0	0.97	-0.0451405	1.10419	0.455827	0	0.158522	0.604731	0.664588	2.13539	0.452265	2.5454	1.33911	3.98339	0	0	3.51666e-21	0	2.04292e-07	0	2.50204e-22	0	1.11027e-06	1.81636e-06	2.33139e-24	5.91475e-24	9.26684e-24	0
R01-034	0.0747121	0	0	0	0.124278	0.070702	0	0	0.112738	0.00675546	0.0391852	0.0227101	0.0282538	0.00697136	0	0.177535	0.096248	0.0142957	0.184712	0	0.0409025	0	0.98	-0.0523237	1.08965	0.827755	0	0.862201	0.386094	0.788253	2.59605	2.02329	2.66512	1.51405	4.00123	3.16316e-22	0	0	3.85804e-23	1.23658e-06	1.09217e-23	1.66899e-22	0	1.70675e-22	1.98561e-06	7.29421e-24	0	4.44597e-23	2.18578e-22
R01-035	0	0.0497674	0.259945	0.00312009	0	0.266726	0.00659283	0.0153315	0	0	0.078194	0	0.00991035	0.00162923	0.0225278	0.0519882	0.114691	0	0	0.0190094	0.100567	0	0.38	0.0263271	1.06043	0.98382	0.718925	1.01575	1.57593	0	2.63139	2.5769	1.84551	1.40934	3.78591	1.60813e-22	0	0	1.00824e-22	4.46061e-06	7.37996e-23	0	0	3.91796e-23	5.24739e-06	0	0	5.8418e-23	0
R01-037	0.191597	0	0.101027	0.00990449	0	0.137059	0.0608627	0.0527078	0.0141174	0.0100853	0.000319506	0	0.0087312	0	0.111881	0.203229	0.0563871	0	0.0420909	0	0	0	0.15	0.0958333	1.03716	1.85301	1.3075	1.5171	1.60173	0.750928	3.49585	2.00406	2.46026	1.0898	3.51053	2.59378e-22	1.03553e-22	4.94476e-21	8.0847e-08	6.89573e-07	2.83194e-24	0	6.86418e-23	3.38854e-07	4.27542e-06	0	0	1.82948e-23	1.34188e-22
R01-005	0.265549	0	0.0797755	0	0	0.390936	0	0	0	0	0	0.0651594	0.0307989	0	0	0.0164544	0	0.132668	0.018659	0	0	0	0.99	-0.07324	1.13803	0.357887	0	0	0.0839154	0	1.13542	0	2.01756	0.846371	3.31475	3.89215e-24	0	0	4.62917e-23	3.54276e-06	0	0	2.35618e-22	5.98921e-07	1.65826e-22	0	0	3.26259e-22	0
R01-147	0.104466	0	0	0	0	0.26718	0	0	0.00883445	0	0.0489668	0	0.0591033	0.0831503	0	0.281401	0	0.065243	0.0329906	0	0.0143863	0.0342783	0.98	-0.0525138	1.10343	0.259316	0	0.161134	1.4214	0.570604	2.689	1.40052	3.08545	2.01186	3.8924	9.94997e-23	0	0	6.92254e-26	1.75493e-06	0	6.14815e-23	0	6.41008e-23	1.62598e-06	1.09223e-22	3.71301e-23	0	0
R01-051	0.0973346	0	0.0255271	0	0	0.415757	0	0	0	0	0.0428185	0	0.0667167	0.113649	0	0	0	0.105611	0	0.0444571	0.0538348	0.0342938	0.39	0.0128468	1.08344	0.0589485	0	0	0.204217	0	2.62814	0.230762	2.38273	1.17177	3.68408	0	0	1.14348e-21	4.02011e-22	5.80463e-06	0	0	0	2.48035e-07	8.79327e-09	0	1.65774e-22	6.4937e-22	7.78435e-22
R01-043	0.148648	0	0.038353	0	0	0.313137	0	0.0392867	0	0	0	0.051619	0.0667806	0	0.044372	0.194024	0	0.0627318	0.0223302	0	0.0181508	0.000567202	0.57	-0.01072	1.08298	1.03943	0.711233	0.611859	0.805706	0	3.38439	1.89357	2.66451	2.27114	3.7708	1.93593e-22	7.74675e-23	1.10359e-20	0	3.78427e-07	4.47899e-25	2.0928e-22	1.25458e-23	0	1.99437e-06	0	1.84932e-23	2.63783e-23	1.9208e-23
R01-028	0.00087987	0.00564707	0.044636	0.176197	0	0.254921	0	0.0755663	0	0	0.0241828	0.00970389	0.0519258	0	0	0.198235	0	0.0083086	0	0.0071457	0.142651	0	0.67	-0.0205888	1.10169	1.53396	1.80045	2.71199	1.87057	0	3.26002	1.33646	1.99746	2.48382	2.80442	0	0	4.30271e-21	8.52182e-22	8.34261e-06	0	1.13276e-22	0	4.72194e-07	1.83606e-06	0	1.29464e-22	5.87789e-23	1.45045e-21
R01-052	0	0.0348058	0.0281595	0.0308554	0.00523383	0	0	0.0660916	0.0377942	0.00315933	0	0.0438478	0.0356076	0.0546987	0.0395093	0	0.0315836	0.0271394	0.4547	0	0.0541203	0.0526936	0.82	-0.0289641	1.13188	0	0	0	0	0	0.409899	0.433446	1.7563	0.894258	2.54512	7.82635e-23	0	0	1.14988e-23	7.16636e-06	1.03199e-23	0	1.48527e-22	1.49992e-06	6.38522e-07	0	9.7664e-23	3.68158e-22	0
R01-056	0.109945	0	0.0306953	0.0427173	0	0.094219	0.0212124	0	0.00979085	0	0.0322301	0	0.0302888	0.183293	0.0625109	0.244596	0.126445	0	0	0.0120557	0	0	0	0.254662	0.985499	1.46369	0.83612	1.1305	2.32657	0	3.45323	1.7678	2.09898	2.11132	5.71176	3.7493e-22	2.82425e-23	9.2758e-21	2.06596e-23	1.67331e-06	1.36342e-23	1.82618e-23	0	0	1.99844e-06	0	0	9.09144e-23	9.85907e-23
R01-057	0.0694774	0	0.0172445	0	0	0.233292	0	0.0237284	0	0	0.0332716	0.0504914	0.0146877	0.107766	0.00162027	0.114376	0	0.148164	0.0508121	0	0.132452	0.00261559	0.14	0.101991	1.03935	1.35381	1.08325	2.36769	0.89314	0.601344	3.44702	1.34164	2.67632	2.35735	3.71266	0	0	1.32436e-21	0	1.39226e-06	0	1.44027e-22	1.3312e-22	0	3.73916e-06	1.09329e-23	2.07546e-22	0	4.63958e-22
R01-059	0	0	0	0.0102968	0	0.0827984	0.00780366	0.0661724	0	0	0	0	0.0511941	0.0579682	0.0691526	0.177939	0.161656	0.12991	0.0353074	0	0.149801	0	0.11	0.116631	1.04358	0.710327	0	0.230087	0.449954	0.400901	3.0043	2.14834	2.57376	2.27323	3.60843	0	0	1.52435e-21	2.59024e-23	3.349e-07	0	0	0	0	3.36815e-06	0	0	1.09607e-22	0
R01-060	0.0520779	0	0	0	0	0.127996	0	0	0.000663753	0	0.00995289	0.0604711	0.021616	0.147705	0	0.197852	0	0.118319	0.136139	0	0.127208	0	0.44	0.00918942	1.08187	0.592741	0	1.32421	0.271125	0.801131	3.12414	2.13806	2.86179	2.95562	2.80316	0	1.21297e-23	0	0	6.82611e-06	0	3.0272e-23	0	0	1.87837e-22	0	1.35404e-22	9.67657e-24	0
R01-061	0.0771655	0	0.204434	0.0581799	0	0.0465033	0.00106529	0.0317301	0.0196844	0.0405918	0	0.00866797	0	0.295417	0.089908	0.126654	0	0	0	0	0	0	0	0.439395	0.897821	1.64362	1.96096	2.51243	2.07744	1.50915	2.87755	1.10105	1.68764	1.71104	3.39455	0	3.81528e-22	1.06981e-20	4.2746e-23	2.46464e-06	4.6619e-23	2.1973e-22	6.17758e-23	0	4.86111e-06	0	0	0	0
R01-062	0.085956	0	0.0265245	0	0.0391429	0.123234	0.0728157	0.0162454	0	0.00338825	0.0875217	0	0	0.0927333	0.206565	0.163019	0.0410892	0	0.0353288	0	0.00643547	0	0	0.339265	0.949788	2.66325	2.73183	3.01974	1.94225	1.19711	4.3714	2.00761	2.07651	1.73525	5.81581	0	5.36066e-23	5.21097e-21	6.35298e-22	5.28891e-06	0	0	0	0	6.5423e-06	1.13012e-22	1.26552e-22	1.73828e-23	0
R01-063	0	0	0.123488	0.00946225	0	0.116529	0.00584784	0.01399	0	0	0	0.0293304	0.0133176	0	0.102517	0.316364	0.178377	0	0	0.00502187	0.0745411	0.0112144	0.01	0.199663	1.00558	1.34192	1.03063	1.22097	1.42351	0.409794	3.60922	0.959961	2.30947	1.62788	3.71957	0	0	0	0	1.89542e-06	0	2.99411e-23	0	0	2.48402e-06	3.1956e-23	3.51705e-23	0	9.79513e-24
R01-066	0	0.0114737	0	0	0.269234	0.0461371	0	0.0544483	0	0.0214535	0.120828	0	0.034512	0.101746	0.0289489	0.19293	0.0203666	0	0.00830414	0	0.0896187	0	0.99	-0.0719611	1.12034	1.03039	0	0.708591	1.31288	0.680552	3.15307	1.51028	2.78129	2.37459	3.20059	1.32792e-22	0	0	2.15902e-23	3.27194e-06	1.0426e-23	0	4.56969e-22	3.26773e-07	6.93007e-07	2.83427e-22	5.50076e-23	0	0
R01-067	0.0807165	0	0.0102572	0.166777	0	0.0194611	0.039777	0.0152375	0	0	0.0293602	0.00204817	0.00991016	0.117411	0.12679	0.187671	0.0314184	0	0.124453	0	0.0387107	0	0	0.291464	0.964017	1.86255	2.44919	2.67182	1.18749	1.24699	3.7063	1.47508	2.49857	2.72074	4.2496	0	5.28911e-23	7.66292e-21	0	1.53966e-06	3.55233e-23	0	0	0	3.58107e-06	1.20623e-23	1.07005e-23	1.21287e-22	2.06502e-22
R01-068	0.0224378	0	0	0.0129168	0	0.337293	0	0.0254505	0	0	0.0463331	0	0.00533527	0.042704	0.0637505	0.229278	0.0708838	0.0643567	0.0792598	0	0	0	0.01	0.181829	1.01041	1.8891	0.801502	2.37508	2.13061	0	4.64646	2.74175	2.13563	1.99448	4.51067	0	3.62397e-22	1.07788e-20	1.89587e-25	2.14505e-06	0	0	0	6.39532e-23	5.01667e-06	0	0	3.73549e-23	2.41704e-22
R01-072	0.0518083	0	0.0335152	0.0381397	0	0.293008	0	0.0463327	0	0	0.0474005	0	0.0044292	0.00125816	0.0781465	0.200218	0.103566	0.0240095	0.0569666	0	0	0.0212007	0.01	0.194286	1.00099	1.91733	1.18193	2.13607	1.85004	0.423679	4.33727	2.77412	2.2235	2.14047	4.67903	6.26369e-23	8.96323e-23	9.3544e-21	0	3.46898e-06	0	0	0	0	3.79082e-06	1.2873e-22	2.75363e-22	2.86348e-22	0
R01-080	0.056927	0	0.0414655	0	0.00282564	0.0948893	0	0.0219749	0	0	0	0.0234553	0.0255143	0.0657594	0.018717	0.287193	0.0197947	0	0.246247	0	0.0952374	0	0.32	0.0450374	1.06689	0.843226	0	0.534054	0.942463	1.38533	2.10578	1.64153	2.46275	1.64355	3.072	0	2.77761e-23	4.6447e-21	1.31092e-23	1.94502e-06	0	0	1.36969e-22	0	2.13774e-06	7.79875e-23	3.19894e-23	0	0
R01-081	0.154233	0	0.0825356	0	0	0.217569	0	0.0415133	0	0	0	0.0165539	0.0101191	0.0226527	0.0531196	0.118993	0	0.129651	0.153061	0	0	0	0.2	0.0753867	1.04475	1.82874	0.763636	1.61911	2.51226	0.946023	3.10554	1.6604	2.95202	2.32923	3.8421	0	0	4.55138e-21	1.09612e-08	1.86198e-06	3.14667e-23	8.11129e-23	4.85008e-23	0	4.44688e-06	4.81243e-23	3.28745e-23	0	3.31021e-22
R01-154	0	0	0	0	0	0.368431	0	0	0	0	0.0999971	0	0.0286531	0.0606549	0	0.229676	0	0.0731594	0.00315784	0	0.102738	0.0335318	0.23	0.0674074	1.06391	1.12858	0	1.38084	0.762307	1.46315	3.39322	0.947299	2.90044	2.4338	3.27805	4.10152e-22	0	0	5.67151e-22	5.24768e-06	5.61703e-23	2.57844e-23	3.07915e-22	0	8.68566e-07	0	2.93566e-23	7.99727e-22	0
R01-083	0.130211	0.0580033	0.216308	0	0.0383931	0.230465	0.073074	0	0	0	0.0801773	0	0.00352085	0.0620468	0.0448574	0.0283806	0	0.00819591	0.00934174	0	0.017025	0	0.1	0.123542	1.03303	2.42026	1.75797	2.50369	3.99862	0.341772	2.60931	1.15471	1.60748	1.86526	3.82776	0	8.75838e-24	2.24541e-22	7.85077e-25	8.67322e-06	0	0	0	6.69461e-07	5.25505e-06	0	1.1803e-22	2.0943e-21	0
R01-084	0.0612455	0.0251958	0.0793113	0.0178783	0	0.090196	0	0.114773	0.0424868	0	0	0.0952491	0.0105594	0.00748375	0.0833121	0	0.0886377	0.0166776	0.0986666	0	0.168326	0	0.66	-0.0196054	1.07996	0.664981	0	0.598644	0.387494	0.747397	3.11773	0.583757	2.34281	1.82854	5.29643	2.80979e-23	0	1.34065e-21	1.33521e-22	3.14094e-06	0	2.55361e-22	1.82506e-22	0	2.3519e-07	2.38864e-23	0	3.42399e-23	0
R01-048	0.124456	0	0.318317	0	0.011543	0.286238	0.0298316	0	0	0.0119094	0.0476173	0	0.00937524	0.0789946	0.0538211	0.0186506	0	0	0.00924601	0	0	0	0.22	0.0702025	1.06107	2.20434	0	0.537933	3.35867	1.29556	3.5141	0.825304	2.40022	2.41686	4.83071	4.33757e-23	8.91457e-23	0	5.01036e-08	3.87343e-06	0	1.26681e-22	1.18408e-22	1.45887e-06	1.41537e-06	0	1.37026e-22	1.67289e-22	6.97729e-22
R01-077	0.208972	0	0	0	0.0432535	0.144746	0	0	0.0402848	0	0.155898	0	0.0799648	0.0429525	0	0.0892203	0	0.0782588	0	0.0448036	0.0613753	0.0102697	0.55	-0.0061475	1.08506	0.449767	0	0	0.371326	0.647282	3.602	0.263912	3.19616	2.29269	4.25355	0	0	9.77221e-22	9.22109e-23	7.73534e-06	0	1.43188e-21	5.20316e-22	2.68203e-23	1.53784e-22	3.10235e-22	1.11852e-22	4.30994e-22	1.12523e-21
R01-078	0.188247	0	0.362369	0	0.0310201	0.207744	0.0022987	0.0272672	0	0.00154727	0.0462281	0	0	0.0268101	0.0748077	0.0245083	0	0	0	0	0.00715342	0	0.2	0.0761383	1.07092	2.47729	1.42692	1.5221	3.27949	1.91532	3.43901	1.00869	2.5945	2.68753	4.09393	1.54151e-22	8.24505e-23	0	8.28887e-08	1.8452e-06	0	0	1.76328e-23	1.14058e-06	4.66405e-06	2.05344e-23	0	1.58731e-22	9.85971e-23
R01-003	0.146707	0	0.0110663	0	0	0.282709	0.110249	0	0	0	0.101095	0	0.000197513	0	0	0.121202	0.0350477	0.10587	0.0123241	0	0.0581595	0.0153728	0.97	-0.0366361	1.09117	0.084137	0	0	0.841443	0.871608	2.53401	1.12482	2.64353	1.70376	3.93749	2.16109e-22	0	2.17666e-21	0	1.81092e-06	0	0	7.24695e-23	0	3.77292e-07	0	0	6.40427e-24	1.22813e-22
R01-007	0.188044	0	0.0594941	0	0.0160006	0.280009	0.072802	0	0.0205408	0.0333158	0.01815	0.00738859	0.00861949	0.0317472	0.0946058	0.0208834	0.0714009	0	0.0252223	0	0.0517761	0	0.14	0.105783	1.03918	2.33129	3.66511	2.38736	0.72769	1.05089	3.34441	1.53038	2.37883	1.18351	3.32359	0	2.8757e-22	0	1.16536e-08	1.70318e-06	8.93755e-24	1.04414e-23	9.76421e-23	3.39108e-07	2.51234e-06	1.90909e-23	0	4.43301e-23	1.00819e-22
R01-012	0.227257	0	0.0671942	0	0	0.2245	0.00732114	0	0	0	0	0.00833256	0	0.0204314	0	0.22283	0.000631753	0.0754334	0.0645349	0	0.0651592	0.0163745	0.23	0.0678873	1.04707	1.22877	0	0.576504	2.67778	0.833403	2.56759	1.62915	2.66607	2.06853	4.70422	4.70681e-23	0	6.265e-21	6.46671e-08	8.52689e-08	0	0	8.40852e-24	0	1.57533e-06	4.75964e-25	1.83642e-23	4.49983e-24	5.2293e-24
R01-013	0.0382911	0	0.000872023	0	0.0237913	0.113427	0	0	0.0804946	0	0	0.0487279	0.0399742	0.0215194	0	0.158411	0.234318	0.00676031	0.215317	0	0.018096	0	0.39	0.0140347	1.07184	0.81582	0	0.354	1.33323	0	3.85128	3.0924	2.77431	1.61619	2.67679	0	0	0	3.18838e-22	5.873e-06	7.20719e-23	2.3656e-22	0	0	2.09708e-06	0	1.65054e-22	0	5.3936e-22
R01-015	0.14188	0	0.166905	0	0	0.196101	0.0470367	0.00202394	0	0.00878711	0.0528711	0	0.0377097	0.0792297	0.0189927	0.241177	0	0	0.00383178	0	0	0.00345491	0.12	0.110156	1.03146	2.36848	1.62832	2.17414	2.21395	1.72932	4.6851	1.00331	1.97485	2.14821	5.67063	9.31609e-23	5.63733e-23	0	0	7.97222e-06	2.52271e-22	0	1.45912e-22	1.35272e-06	3.3796e-06	1.29297e-22	1.22277e-22	5.56188e-22	7.14543e-22
R01-016	0.220236	0	0.0758053	0	0	0.191625	0	0.0620742	0	0	0	0.047394	0.0360092	0.0595547	0.113195	0.0287311	0.0378772	0.0785915	0.0489073	0	0	0	0.39	0.0152547	1.07997	1.50873	0	0.732443	1.16682	1.37162	3.01356	1.00209	2.36336	2.06477	2.8853	0	7.1621e-22	0	1.78697e-23	6.2335e-06	2.94022e-22	1.12218e-22	0	0	7.22685e-07	1.36535e-22	2.26592e-22	0	1.14154e-21
R01-017	0.0205764	0	0.00448507	0	0.229435	0.356815	0	0.0379856	0	0	0.0295619	0	0.0403721	0.0572955	0.0185011	0	0	0.0435645	0.0466265	0	0.114782	0	0.93	-0.0345013	1.13366	1.01402	0	0.136208	1.65745	0.966582	1.6391	1.30633	2.94201	1.94687	3.14304	2.48287e-23	5.18917e-23	3.16144e-21	1.98916e-22	2.67427e-06	1.82598e-23	0	8.55553e-23	7.62043e-07	5.09018e-07	2.09003e-23	1.20773e-22	0	0
R01-018	0.258477	0	0.0153513	0	0.00494104	0.388556	0	0	0	0	0.0382305	0.0693083	0.0658862	0.144573	0	0	0	0.00183081	0.00419857	0	0.00864731	0	0.99	-0.109303	1.15865	0.486356	0	0	0.114806	0	2.11244	0.241767	1.94413	1.3439	3.3583	0	0	0	0	3.18402e-06	0	0	2.13026e-22	4.59387e-07	0	0	0	0	4.01125e-23
R01-021	0.178643	0	0.0291681	0	0	0.233186	0	0.0855519	0	0	0	0.030672	0	0.0378297	0.00161013	0.074812	0	0.115328	0.0888812	0	0.124318	0	0.99	-0.0731556	1.10008	1.00945	0	0.42271	1.56417	0.786968	2.84189	1.88909	3.13378	1.60262	2.98133	1.47506e-22	0	1.2089e-21	2.7088e-23	1.51587e-06	4.97913e-23	0	1.74416e-23	3.35101e-07	1.08744e-07	0	0	0	8.60201e-23
R01-022	0.0234885	0.151026	0	0	0.0943525	0.148611	0	0.145493	0	0	0.0446785	0	0	0.00936634	0	0.142434	0	0.0093628	0.0618934	0	0.169294	0	0.98	-0.050742	1.09921	0.762328	0	0.12676	1.62316	0.339988	2.13232	1.14503	2.93144	1.22965	2.69075	0	3.68651e-24	1.63203e-22	4.49993e-08	3.07573e-06	3.85859e-24	0	1.49985e-23	1.53267e-06	4.74605e-07	6.61456e-23	1.01575e-22	1.32679e-22	1.80031e-22
R01-026	0.288473	0	0.0455425	0	0	0.0581328	0.00852662	0.137915	0	0	0.027344	0.0982312	0.031336	0.0799201	0.000979922	0.0169311	0	0.0107089	0.145282	0	0.0221244	0.0285531	0.82	-0.0287268	1.10093	0.331834	0	0.123464	0.542417	0.760154	2.25658	1.12514	2.2146	2.02786	6.42505	0	0	1.24263e-21	8.77185e-24	5.595e-07	0	0	0	0	0	5.75185e-23	0	1.59935e-24	6.2893e-23
R01-004	0.0313583	0	0.169141	0	0	0.0920039	0.105508	0.124785	0	0.089877	0.02868	0.000455052	0	0.0935986	0.124857	0.112813	0	0	0.0269234	0	0	0	0.01	0.197656	1.0014	2.27461	2.99288	2.57833	2.18336	1.33686	3.97818	1.16783	2.37593	1.74577	4.65697	2.72107e-23	1.16722e-22	0	0	5.5548e-06	2.98013e-22	0	0	0	3.61471e-06	1.02721e-22	6.508e-23	2.89773e-22	5.80324e-22
R01-014	0.0891591	0	0.0223152	0	0.067763	0.38218	0	0	0	0	0.00765565	0.00021761	0.0466999	0	0.00570372	0.120461	0.0621086	0.0304146	0.154736	0	0.0105856	0	0.4	0.0107089	1.07741	1.1942	0	0.368509	1.42542	0.616214	2.74494	2.1022	2.95441	2.0104	3.75469	0	2.97215e-23	2.71024e-21	0	4.8715e-07	0	0	9.29563e-25	4.1396e-24	3.71556e-06	1.14208e-23	0	3.33483e-23	1.65251e-22
R01-027	0.0576707	0	0.0179867	0.0435453	0	0.182529	0.00770776	0	0.0103886	0	0.118721	0	0	0.144787	0.0100988	0.211284	0	0	0	0.180725	0	0.0145565	0.19	0.0780336	1.07231	2.27932	1.85918	2.08945	0.211601	1.52738	3.7866	1.2638	1.65709	1.50044	3.38282	1.97128e-22	2.84838e-22	0	5.18999e-23	7.1461e-06	0	0	1.08429e-22	9.1325e-07	3.50541e-06	2.84081e-22	2.10786e-22	7.12932e-22	0
R01-029	0	0.0292757	0	0	0.118292	0.167702	0	0	0	0	0.18356	0	0	0	0	0.00184568	0.105721	0.0825664	0	0.179176	0.131862	0	0.99	-0.0618255	1.13009	0	0	0	0.172013	0	1.84435	0.590659	2.11148	1.23292	2.78833	9.15987e-23	9.0998e-23	0	0	2.24982e-06	0	3.28863e-23	0	1.1629e-22	1.42994e-06	0	2.61758e-22	1.26977e-22	0
R01-038	0.198743	0	0.1064	0	0.0782049	0.143168	0.00131987	0	0	0	0.0703146	0	4.76525e-05	0.0679409	0.107441	0.0976727	0	0	0.102407	0	0.02634	0	0.05	0.152537	1.01755	2.41691	1.91198	2.69145	2.64632	1.97548	3.74825	1.60478	2.58183	2.35116	4.67852	0	2.65151e-23	1.09747e-21	1.87352e-23	5.39969e-06	5.41058e-23	3.61635e-22	0	5.12066e-07	2.72075e-06	0	1.55596e-22	2.32673e-22	0
R01-039	0.0408591	0.00638683	0.136596	0	0	0.165875	0	0.00890127	0	0	0.109078	0	0.0744179	0.0396542	0.0346553	0.140813	0	0	0.231376	0	0.011388	0	0.16	0.0885116	1.03673	0.642471	0	0.553398	2.28204	0.440129	2.64964	1.296	1.89813	2.12608	4.18927	3.41921e-22	0	0	0	4.17718e-06	3.42859e-23	0	1.00832e-22	6.05107e-07	4.32318e-06	1.19045e-23	0	0	0
R01-040	0.197467	0.00538798	0.0650791	0	0.29112	0.235754	0.0383759	0	0	0	0.0687066	0	0.00566335	0.0110934	0.0109175	0.070423	0	0	1.20857e-05	0	0	0	0.09	0.127455	1.06263	3.34459	1.05404	1.73288	5.01687	2.33457	3.32615	1.37394	2.10691	2.75968	6.05767	3.66101e-23	0	0	5.30145e-24	6.84832e-06	0	0	0	1.71514e-06	3.15589e-06	0	0	0	1.43929e-22
R01-041	0.332299	0	0.0309964	0	0.0115375	0.131995	0	0.0167891	0.0390272	0	0.0387359	0	0.0451526	0.0432315	0	0	0	0.0256909	0	0.16346	0.121085	0	0.97	-0.0381463	1.1154	0.457096	0	0.576052	1.65657	0.812205	2.45627	0.462154	1.94529	1.15306	3.05222	0	0	0	6.36604e-22	3.05408e-06	0	0	0	1.1149e-07	1.80743e-06	0	2.59803e-23	1.19643e-22	5.37641e-22
R01-042	0.266581	0	0.158737	0	0	0.147601	0	0.0638939	0	0	0	0.0226037	0	0.0653737	0.0498717	0.0772442	0	0.0353439	0.0704753	0	0.042275	0	0.4	0.0107237	1.07244	1.03161	0.979212	0.79105	1.10388	0	2.38462	0.913011	1.64502	1.66671	5.27608	5.67726e-22	6.6069e-23	9.94699e-21	0	3.81353e-06	0	6.30574e-23	0	8.39089e-08	2.06597e-07	0	0	1.12668e-24	0
R01-046	0.186858	0	0.209509	0	0.0234747	0.107757	0.00610349	0	0	0	0.121313	0	0	0.0336222	0.0444661	0.138909	0.0745654	0	0.00315884	0.0502625	0	0	0.3	0.0560228	1.05248	0.943402	1.15288	1.56273	1.35623	0.577261	2.33541	1.83572	2.10639	1.64171	5.3006	2.64817e-22	5.94586e-22	0	0	3.41981e-06	2.694e-23	0	0	2.44283e-22	1.78152e-06	0	1.61993e-22	3.9885e-22	2.89136e-24
R01-156	0.265819	0	0.230983	0	0.0441963	0.173483	0	0	0	0	0.0101165	0.0264889	0.0379718	0.103455	0	0.00590822	0.0444632	0	0.0136423	0	0.0434734	0	0.98	-0.0567585	1.10864	0.22619	0	0.18375	0.392972	0.373992	1.4932	0.794103	1.71272	1.57646	5.80472	0	1.3892e-22	0	3.0887e-22	3.88489e-06	5.78462e-25	1.8836e-22	0	8.84761e-23	4.33627e-23	0	0	1.81113e-22	3.60492e-22
R01-049	0.10428	0	0	0	0	0.317814	0	0.0596532	0	0	0.164977	0	0.00676974	0.0529099	0.0322966	0.104534	0	0.0180003	0	0.082302	0.0564641	0	0.98	-0.0557812	1.11956	1.00257	0	0.609237	1.81569	0.604477	2.71784	1.2447	2.54767	1.93297	3.53965	1.79035e-22	0	0	8.72297e-23	4.26609e-06	1.05829e-22	0	5.85338e-22	2.28662e-24	1.81753e-06	0	0	6.32069e-22	4.11413e-22
R01-160	0.0539503	0	0.0122921	0	0	0.240635	0	0.0257284	0.0409203	0	0.194477	0	0.0557556	0	0.0945414	0.0995198	0.0651526	0	0	0.0738386	0.0431886	0	0.99	-0.0739047	1.12387	0.806179	0	0.998484	0.255168	0.363521	2.56292	1.16054	1.80786	1.07411	4.73116	2.19436e-22	0	5.24382e-21	0	2.0818e-06	3.8654e-23	3.45161e-22	3.35148e-23	1.07687e-06	1.97842e-06	0	1.90223e-22	0	0
R01-054	0.451275	0	0.112149	0	0.0066811	0.132719	0	0.00473333	0.0686275	0	0.126182	0	0.0124486	0.0832486	0.00179195	0	0.000143953	0	0	0	0	0	0.99	-0.0779183	1.16258	0.743679	2.04709	0.956244	0.509495	0.268738	1.80893	0.278802	2.74344	1.30696	3.29237	2.85283e-22	0	0	0	2.36317e-06	3.23653e-23	0	3.45952e-22	6.23256e-07	1.07355e-07	0	6.85344e-23	1.39105e-22	0
R01-055	0.0908948	0	0.0925142	0.0828888	0	0.115782	0	0.147944	0.014874	0	0.0980596	0	0.0546642	0.0563851	0	0.00309436	0	0.0795023	0.030717	0.0451957	0.0850508	0.00243324	0.61	-0.0140339	1.08039	1.54209	1.37322	0.23385	1.56869	1.14506	3.26591	0.786298	1.72045	1.25648	4.29909	0	0	0	5.68497e-08	2.39921e-06	0	7.33139e-24	1.15951e-22	1.52097e-06	1.53644e-06	2.41144e-23	1.8364e-22	1.27089e-22	9.96417e-23
R01-064	0	0	0.0093395	0	0.0633375	0.216125	0	0	0	0	0.218797	0	0.088761	0.0320082	0	0.0349639	0	0.0883619	0	0.021669	0.19027	0.0363668	0.45	0.00732421	1.09769	0.365847	0	1.99416	0.349007	1.00621	2.42971	1.40513	2.69252	2.56937	4.0679	0	4.30332e-23	6.30582e-23	0	3.94226e-06	0	0	0	1.22865e-06	2.19669e-06	0	0	3.02399e-23	0
R01-065	0.255435	0	0.0521311	0	0.112055	0.115965	0.193142	0	0	0	0	0.0673503	0	0.144336	0	0.0159585	0	0	0.0436263	0	0	0	0.99	-0.103459	1.13202	0.226251	1.27389	0.177588	0.386096	1.44196	1.41017	0	1.8731	1.16538	3.93672	8.82678e-23	0	0	0	4.35491e-06	3.35246e-23	2.69801e-22	0	3.40958e-23	1.62704e-22	1.28298e-22	4.03287e-23	0	0
R01-069	0.0911718	0	0.00342331	0.283953	0	0.188109	0.0532697	0	0	0	0.022702	0.0613474	0.0594833	0.0690323	0.122448	0	0	0.0282212	0	0	0.0143662	0.00247231	0.99	-0.0803311	1.16666	0.168789	1.09216	0.236848	0.137508	0	1.45038	0.384834	2.13112	0.865591	2.57596	0	0	0	4.73592e-23	3.3906e-06	1.29648e-23	0	3.00336e-22	8.9767e-07	1.95286e-07	6.99978e-23	8.50873e-23	1.89455e-22	4.80032e-23
R01-071	0.212873	0	0.0155536	0	0	0.151346	0	0	0.0786207	0	0.00779307	0.0190474	0.0169354	0.0808948	0.0047534	0	0.066843	0	0.0666549	0	0.278685	0	0.97	-0.0372334	1.09266	0.237558	0	0.170884	0.154467	0.4023	1.23335	0.453692	2.20731	1.53852	1.85999	1.4535e-22	2.61406e-22	0	0	1.32704e-06	0	0	9.63318e-23	0	1.50314e-06	2.16298e-23	0	2.49659e-23	1.49825e-22
R01-073	0.148901	0	0.0101144	0	0	0.507314	0	0	0	0	0.0560006	0	0.0158071	0.00362041	0.0122158	0.0225583	0	0.154749	0	0.00547752	0.063242	0	0.31	0.0533634	1.09033	0.364211	0	0	0.985563	0.402981	2.13331	0.561283	2.37325	0.694233	3.27884	7.44694e-23	0	1.86243e-21	0	2.98922e-06	0	1.43321e-22	7.15484e-23	4.93267e-08	6.52026e-07	5.2593e-24	1.14052e-22	0	3.89847e-22
R01-076	0.057718	0	0	0	0.100012	0.169349	0	0	0	0	0.0412228	0	0.0212509	0	0.0156532	0.221827	0.0418815	0	0.113566	0	0.217519	0	0.47	0.00656433	1.07058	0.994823	0	0.278768	0.845212	1.66766	2.73036	2.27884	2.73139	1.93054	4.59336	2.03074e-22	1.11775e-23	0	6.42429e-23	5.88515e-06	2.02128e-23	0	3.80425e-22	1.12678e-07	1.3419e-07	1.73626e-24	0	6.55273e-22	9.57649e-22
R01-148	0.0758916	0	0.00895679	0	0	0.160251	0.0501372	0	0.00747214	0	0.0674038	0	0.0264093	0.101855	0	0.175346	0	0.0656987	0.180297	0	0.0802809	0	0.01	0.202508	0.994755	1.73424	1.37959	1.48776	0.86158	0.434508	3.9106	1.34637	2.4713	3.25726	5.94124	0	0	2.63453e-21	7.67631e-23	8.55155e-06	1.69787e-22	9.80039e-23	0	5.58354e-23	2.83382e-06	3.71163e-22	0	4.33341e-22	6.57984e-22
R01-149	0.336208	0	0.0615336	0	0	0.305062	0	0	0.0799971	0	0	0.0527382	0.0064748	0.157987	0	0	0	0	0	0	0	0	0.99	-0.0940921	1.1567	0.826529	0	0	0.553086	0.658749	1.30146	0	2.14957	2.2289	4.70887	0	2.17106e-22	0	5.22856e-23	3.77002e-06	0	1.81903e-22	0	0	0	2.13025e-22	2.58698e-22	1.00942e-22	2.3236e-23
R01-079	0.0792217	0	0	0	0	0.19411	0	0.0732263	0	0	0.0627113	0	0.0147188	0.135879	0.0142748	0.135179	0	0.215048	0.00604077	0	0.0695908	0	0.98	-0.04945	1.11269	0.485504	0	0	1.539	0.378638	2.51148	0.790699	2.26778	1.7096	3.85933	3.1247e-25	2.11978e-23	4.26889e-22	0	5.25174e-06	0	0	0	9.7549e-07	0	0	0	0	4.68549e-22
R01-150	0.0607938	0	0	0	0	0.277115	0.127386	0.1309	0	0	0.129067	0	0.0171707	0.0329032	0.0830919	0.0338203	0.0734791	0.00740015	0.0191948	0	0.00767776	0	0.97	-0.0413932	1.11316	0.603061	0	0.769252	0.310708	0	2.43671	0.613516	1.9443	1.22817	2.34301	0	3.86031e-23	8.66312e-22	4.36476e-24	3.21277e-06	0	0	0	1.33711e-07	1.33505e-06	0	0	0	0
R01-089	0.347794	0	0.00425856	0.0937516	0	0.0676808	0.00325508	0.148424	0	0	0.031586	0.0253413	0.0510273	0	0	0.0408567	0	0.0693057	0.0283069	0.0242349	0	0.064177	0.61	-0.0147177	1.10824	0.840531	0	0.270624	0.937174	0.41879	3.08206	0.692207	2.64013	2.11831	3.5571	2.06506e-23	0	2.22685e-23	8.97367e-24	4.08978e-06	0	0	0	3.38197e-07	1.31202e-23	0	0	0	7.44068e-22
R01-157	0.0680645	0	0.0300532	0	0	0.189943	0	0	0	0	0.0777127	0	0	0.0234151	0.0796762	0.0542042	0	0.029253	0	0.132609	0.23241	0.0826589	0.73	-0.0238457	1.10141	0.463055	0	1.20603	0.154449	0.356587	2.08982	0.364321	2.11369	1.69975	4.50333	3.68037e-22	0	0	0	5.39065e-06	0	1.42167e-22	2.70901e-22	5.07802e-23	0	0	0	2.66306e-22	4.0375e-23
R01-158	0.0596737	0	0.00176216	0.0106549	0	0.263686	0	0.0156408	0.0769805	0	0	0.0247104	0.0349403	0.119581	0.0541102	0.0697176	0.0353653	0	0	0	0.233177	0	0.56	-0.00880952	1.08681	0.422857	0	0.529738	0.264045	0	1.52508	0.452103	1.84947	1.9203	4.21768	0	2.50619e-22	0	0	1.77547e-06	0	5.40553e-22	2.73966e-23	0	1.22663e-06	0	2.21427e-23	0	1.94573e-23
R01-151	0.293566	0	0	0	0	0.398756	0	0.0185749	0	0	0.0723122	0	0.0112789	0.0274721	0.00287791	0.0858304	0	0.0878443	0	0.00148811	0	0	0.97	-0.0407589	1.12764	1.43322	1.41387	0.218395	1.5378	1.46088	1.97057	0.749046	2.64479	2.37151	4.13765	9.56576e-25	1.85874e-23	3.06253e-23	9.67451e-23	6.40326e-06	0	0	6.41513e-23	1.06648e-26	3.99333e-22	3.46839e-24	7.50818e-22	3.12428e-22	3.8001e-22
R01-152	0.111964	0	0.0793282	0	0.0969878	0.178184	0.0468125	0	0	0	0.0823524	0	0	0.13424	0.045839	0.147984	0	0	0.0421461	0	0	0.0341631	0.24	0.0651776	1.04982	1.72831	0	1.03518	1.68238	0.810891	3.50559	0.889498	3.05401	2.60891	3.69734	5.55905e-23	3.69496e-23	0	0	4.46373e-06	0	0	0	1.41365e-06	3.59688e-06	3.54999e-23	0	0	7.18229e-23
R01-091	0.225027	0	0	0	0.0475495	0.246471	0	0.000331516	0	0	0.134078	0	0.00855502	0.0735669	0.193413	0.0525388	0	0	0.0184704	0	0	0	0.06	0.137997	1.05921	2.50245	1.99274	2.7397	3.42401	1.78453	3.61883	1.15593	2.97712	2.37402	4.87868	5.65992e-23	0	0	0	6.71819e-06	3.63709e-23	0	2.33283e-22	3.75987e-07	2.24329e-06	3.34517e-22	7.04175e-23	0	7.70088e-22
R01-159	0.434035	0	0.111716	0	0.101683	0.183739	0.0506597	0.00500771	0	0	0.0394899	0	0	0.0189241	0.0245652	0.0218961	0	0	0	0	0.00828469	0	0	0.238089	1.01085	3.23175	1.89916	2.21944	5.20654	2.01066	3.07186	0.895124	1.72885	2.01247	3.40623	8.61823e-25	0	0	0	7.70787e-06	3.89066e-24	0	0	1.02673e-06	5.02484e-06	0	6.72373e-23	1.20981e-21	1.73635e-22
R01-093	0.298031	0	0.104183	0	0.117804	0.37637	0	0	0	0	0	0	0.00071058	0.049156	0	0.0412049	0	0.0113114	0	0	0	0.00122913	0.39	0.0174461	1.11568	0.14038	0	0	0.282167	0	0.66042	0.152756	0.880056	0.403655	3.75377	0	0	0	0	5.32815e-06	1.11447e-23	0	4.05167e-22	9.89083e-07	1.2718e-06	5.18135e-23	8.77905e-23	0	0
R01-094	0.0246088	0.0110222	0	0	0.0704522	0.0270222	0.00895466	0	0.0578884	0	0.0681538	0	0	0.159216	0.00748856	0.216639	0	0.117507	0.0587404	0	0.168455	0.00385135	0.01	0.198113	1.00635	2.7957	0	1.39439	2.88727	1.00697	4.13494	1.41176	2.779	2.37016	3.34236	0	1.80917e-24	2.14797e-22	0	3.86694e-06	7.59948e-24	1.14266e-22	5.40348e-23	1.50077e-06	5.18984e-06	0	4.41866e-23	2.75916e-23	3.34604e-23
R01-096	0.0857953	0	0.103792	0	0	0.175988	0	0.0123895	0	0	0.0817846	0	0.0286612	0.0806139	0.0678365	0.282552	0	0.0424846	0.0190214	0	0.0176291	0.00145248	0	0.246848	0.980399	0.739563	0	1.15434	0.226249	0.439858	2.61216	0.842645	1.29989	1.62417	4.14252	6.82251e-24	8.62838e-23	0	0	7.77109e-06	0	0	4.08103e-22	9.90262e-07	1.83718e-06	0	0	4.63268e-22	4.96454e-22
R01-097	0	0.099705	0	0	0	0.327388	0	0	0	0	0.0999124	0	0.0151135	0.138979	0	0.190298	0	0.0661716	0	0.0286629	0.0337692	0	0.99	-0.0911347	1.12452	0.0541729	0	0.251176	0.472285	1.09815	2.34889	0.393254	2.71604	1.86187	4.55533	0	1.27791e-23	4.23438e-21	0	4.21316e-06	0	5.38388e-23	3.38583e-22	9.37115e-23	3.14434e-22	0	0	0	0
R01-098	0.211385	0	0.115023	0	0.0401306	0.158454	0	0.0228069	0	0.00298371	0	0.0876312	0.0262081	0	0	0.163829	0	0.045345	0	0.0388253	0.0873783	0	0.32	0.0447906	1.06069	0.978335	0	0.532001	1.81257	0.360368	2.80526	1.38194	2.58665	2.11462	4.05858	0	0	0	3.54457e-29	5.56731e-07	4.09925e-24	0	4.95072e-25	5.46689e-07	2.57689e-07	0	7.21445e-24	9.57662e-24	1.76711e-22
R01-099	0.160323	0	0.216851	0.00407005	0.0049678	0.0638226	0.0272839	0	0	0.00267344	0	0.0305548	0.0353761	0.0137399	0.00727539	0.190624	0.0158098	0.0818001	0.144829	0	0	0	0.33	0.036457	1.05382	0.714137	0	0.335671	0.330985	0.588913	2.95657	1.5008	2.72347	2.84075	4.20014	2.43464e-22	0	5.94206e-21	0	1.43946e-06	0	1.23701e-23	8.77253e-23	2.82965e-24	1.9e-07	4.54211e-23	0	9.5885e-24	0
R01-100	0.197188	0	0.156658	0	0.00441205	0.167486	0.0694467	0	0	0	0.0574201	0	0	0	0.0166595	0.279831	0	0.0291824	0	0	0.0196209	0.0020951	0.31	0.0505921	1.05382	1.42558	1.97758	1.17011	1.47127	0.358073	3.39614	1.51442	2.44167	2.81314	5.03019	3.20075e-22	4.76065e-23	0	3.6942e-23	1.3357e-06	0	0	1.61622e-22	0	3.5256e-06	8.93807e-23	0	1.10322e-22	0
R01-101	0.203927	0	0.0853348	0	0.0871178	0.311395	0.0191387	0	0	0	0.0520656	0	0	0.0254301	0.0354053	0.0911557	0	0.0212095	0.0397387	0.0030226	0.0250594	0	0.38	0.0241141	1.07791	2.37104	1.21707	1.03622	3.07683	0.843477	4.00379	1.09149	2.31325	2.55932	6.31093	4.81277e-22	0	0	1.11077e-07	2.35979e-06	0	0	9.95514e-24	6.8032e-07	5.23612e-06	0	0	9.49568e-23	8.21506e-23
R01-102	0.17272	0	0.153458	0	0.179872	0.12936	0	0	0.0129407	0	0.0953608	0	0.0147106	0	0.00514545	0.140062	0	0	0.0915978	0	0.00477349	0	0.85	-0.0317392	1.09019	2.52787	1.31613	2.58465	2.14844	2.36034	3.67233	1.08276	2.47093	3.99267	5.29034	0	0	0	0	7.10721e-06	0	1.18233e-24	3.56393e-22	1.25301e-06	2.25154e-06	2.63274e-22	1.3668e-22	0	0
R01-103	0.0445013	0	0.0487474	0	0	0.151503	0.0710697	0	0.0731584	0.14471	0	0	0.00457595	0.00371069	0.115004	0.218493	0.00300156	0	0	0.0263154	0.0952104	0	0.84	-0.0310336	1.09546	2.25095	2.10236	2.52594	0.854529	0	4.22585	1.43266	2.06807	1.81703	5.50804	0	0	7.06255e-21	3.197e-23	4.74941e-06	0	0	2.89457e-22	4.22557e-07	5.2582e-06	2.48031e-22	0	0	2.81819e-23
R01-104	0.235019	0	0.0514946	0	0.230072	0.0445261	0.0493192	0	0.0548184	0	0.0366156	0	0.00894465	0.00835997	0	0.122984	0	0.0280029	0.100287	0	0.0273856	0.00217121	0.82	-0.0285685	1.09257	1.76638	1.42164	0.248032	2.01749	1.37784	2.87631	2.20267	2.99096	2.56928	4.28681	1.31269e-22	1.96506e-23	0	3.61008e-09	6.41349e-07	1.8019e-23	1.93531e-22	0	1.13975e-06	1.94639e-06	2.45717e-23	0	0	1.51849e-22
R01-105	0	0.0146168	0.0536136	0	0.084544	0.186592	0.0776336	0.0190864	0.00481234	0	0.154608	0	0.0208057	0	0.0151232	0.00392364	0	0.023225	0	0.0289789	0.152113	0.160324	0.83	-0.0297425	1.11276	2.19858	1.27813	2.30069	0.885875	0.865965	3.78465	0.945634	3.98091	3.80628	3.73563	0	0	0	0	4.62154e-06	0	7.11766e-22	2.5072e-22	5.36826e-07	5.40299e-06	0	0	3.66799e-22	0
R01-106	0.106455	0	0.121587	0	0	0.0951162	0	0.00153988	0.0571072	0	0.128116	0	0	0.199405	0.050264	0.0912947	0	0	0	0.149115	0	0	0.84	-0.0300686	1.10484	1.32855	0	1.42415	1.1403	0	3.77403	0.511547	2.45242	1.80488	5.57475	2.58496e-23	0	0	0	4.92523e-06	0	8.25294e-23	0	8.7454e-24	1.34043e-06	1.69951e-22	0	0	0
R01-107	0.151579	0	0.167429	0.0844096	0	0.122543	0	0.0284652	0	0	0	0.0505966	0	0	0.0225649	0.190112	0.0508188	0.00286991	0.0166244	0.0450835	0.0669038	0	0.82	-0.0285244	1.07875	0.821072	0	0	0.450788	0.478273	2.80893	0.752719	2.19829	2.20284	4.22471	1.1204e-22	0	7.70296e-21	0	3.23432e-07	0	0	0	6.66304e-07	9.94997e-07	0	0	1.06406e-22	0
R01-108	0.151468	0	0.107962	0.0823442	0	0.0533411	0	0.0464037	0	0.0335852	0	0.0656866	0.00352746	0	0.0614712	0.276441	0.00095036	0	0.0583426	0	0.0570686	0.00140741	0.74	-0.0243597	1.08249	2.36125	1.99058	2.29474	1.32391	0.829082	3.6192	1.02658	2.21589	1.75243	4.6877	4.39589e-22	0	0	8.03213e-23	3.16237e-06	2.33442e-22	4.02791e-23	1.32868e-22	1.96077e-23	5.3628e-06	0	1.77656e-22	0	3.38964e-22
R01-109	0.151001	0	0.138205	0	0.0239645	0.265539	0	0	0	0	0.035691	0	0.00792778	0.00639425	0.11487	0.1496	0.0115513	0	0.0679296	0	0.015721	0.0116067	0.84	-0.0305168	1.08688	2.20745	1.94661	2.1015	2.69588	1.23337	4.10872	1.53417	2.69141	2.67242	5.08412	0	7.43425e-23	0	3.03892e-08	1.79564e-06	2.88211e-23	6.35872e-23	2.50157e-23	1.49339e-06	4.82595e-06	0	0	0	2.73635e-22
R01-110	0.22762	0	0.292161	0	0.130429	0.147593	0.0157903	0	0	0	0.0825585	0	0	0.0342874	0.024104	0.045456	0	0	0	0	0	0	0.48	0.00566627	1.09669	3.34376	1.89668	2.81299	4.60449	1.7549	3.81535	1.30418	2.39462	3.2918	5.36373	0	0	1.04877e-21	4.78741e-08	5.6182e-06	9.15213e-24	0	1.58726e-22	1.60781e-06	4.1097e-06	0	1.71546e-22	0	2.01506e-22
R01-111	0.131291	0	0.0530232	0	0.00315192	0.218664	0	0.0304209	0	0	0	0.0288756	0.00912502	0.00429398	0.0621087	0.2045	0.0574065	0.0406918	0.0850203	0	0.0714267	0	0.84	-0.0309051	1.07618	1.90342	1.01261	0.920607	0.826867	0	3.93446	1.97181	2.50818	2.5763	5.53575	2.40153e-22	0	5.38582e-21	3.57964e-23	1.28728e-22	7.41583e-24	0	0	2.65487e-07	5.03877e-06	0	0	0	3.50217e-24
R01-112	0.0400969	0	0.157793	0.0788886	0	0.163154	0	0	0	0	0	0.0517548	0.0299637	0.0973052	0.0713121	0.159211	0	0	0	0	0.150521	0	0.74	-0.0248917	1.08314	1.53431	1.65824	1.57991	1.77295	0.761124	4.15859	0.911443	1.72095	1.57816	4.43763	0	0	0	1.18553e-21	4.6912e-06	0	9.99671e-23	0	9.72371e-07	2.91417e-06	1.03343e-22	1.08585e-23	0	0
R01-113	0.271746	0	0.00959008	0.06476	0	0	0.0143958	0.0294393	0	0.0482904	0	0.0422119	0	0	0.095249	0.272744	0	0.00964291	0.0870796	0	0.054851	0	0.64	-0.0179654	1.09496	2.64894	2.98136	2.14002	0.727194	0.959928	4.83261	2.14917	2.59976	3.00507	5.20465	0	0	1.07991e-21	2.06859e-23	4.92287e-06	1.31252e-22	0	3.6276e-22	1.03875e-06	4.84174e-06	0	0	1.43479e-22	0
R01-114	0.0991244	0	0.0997307	0.0571678	0.00876349	0.0873031	0	0.00672492	0	0.0233849	0.128684	0	0.0486497	0	0.0457202	0.1314	0.0844323	0	0.0621327	0.0459261	0.0646471	0.00620788	0.46	0.0070031	1.06429	1.7121	0.930354	2.22806	1.08173	0.931313	3.45366	0.584689	1.88421	1.96254	5.35325	6.21152e-23	0	8.45039e-21	3.87328e-23	1.39932e-06	1.64334e-23	0	0	0	3.83965e-06	0	0	1.07979e-22	0
R01-115	0.149762	0	0.124764	0	0.0552638	0.184236	0	0.0118516	0	0	0	0.0794036	0.0508546	0.0522802	0.0873157	0.050144	0.0500442	0	0.10408	0	0	0	0.38	0.0214407	1.06348	1.15067	0	0.898468	0.803771	0.431399	4.11965	1.18973	2.58135	2.48743	3.79802	7.07219e-22	3.65915e-22	0	1.1416e-26	1.29024e-07	0	3.11627e-23	5.10937e-24	1.4167e-07	3.57813e-06	7.39883e-25	0	0	1.44848e-23
R01-116	0.128527	0	0.0988081	0	0.10776	0.187841	0	0	0	0	0	0.0512784	0	0.0513425	0.0182706	0.208552	0	0.0221623	0.0583063	0	0.0671516	0	0.85	-0.0321833	1.08225	2.35527	2.05978	2.42019	3.36903	2.05528	4.47238	1.6185	2.81806	3.53462	5.4002	0	0	0	0	2.98137e-06	0	0	4.38255e-23	6.15968e-07	5.54372e-06	0	4.68136e-23	1.62748e-23	0
R01-117	0.367038	0	0.185436	0.0203187	0	0	0	0	0	0.0401445	0	0	0.0420761	0.0461975	0	0	0.0511885	0.073986	0	0.0928772	0.0807369	0	0.19	0.0807281	1.06231	0.350337	0	0	0.734614	0	3.68539	1.25851	2.81114	2.46675	2.74877	1.17213e-22	0	4.1056e-21	5.06461e-24	4.78515e-07	0	4.81155e-23	0	5.35302e-07	1.60782e-06	0	2.67238e-23	0	0
R01-118	0.205497	0	0.106701	0.0100457	0.106895	0.0422271	0.0525353	0	0	0	0.0668704	0	0.0280545	0.0609364	0	0.12204	0	0.04305	0.0984941	0	0.0566543	0	0.74	-0.0243231	1.07135	1.80146	2.09607	2.23681	2.29275	1.71365	3.93743	1.35951	2.52608	3.20674	7.27312	8.41924e-23	8.05111e-24	0	0	6.23921e-06	3.64195e-22	5.89404e-22	0	0	2.94831e-06	0	0	6.38572e-22	0
R01-119	0.220625	0	0.1054	0.0600812	0	0	0	0.00101526	0.086076	0	0.0202294	0	0	0.272852	0.0156639	0.0537352	0	0.00274158	0	0.0947573	0.0668231	0	0.83	-0.029321	1.10804	0.680299	0	0.814227	0.524152	0.312269	3.53907	0.605275	1.87849	1.89439	6.16761	2.93728e-22	9.34724e-23	0	1.32401e-22	1.14638e-06	4.11038e-23	2.39595e-22	4.77956e-23	4.36946e-07	2.41247e-06	0	2.19404e-23	0	1.0241e-22
R01-120	0.117481	0.0134587	0.0804033	0.219312	0	0.117689	0	0	0	0	0.106004	0	0.00110421	0	0.0480576	0.141215	0	0.0474793	0	0.0520859	0	0.0557108	0.4	0.0117912	1.08516	0.438983	0	0.480157	0.204588	0	2.94381	0.793754	1.99528	1.88439	4.46753	1.55263e-22	1.8096e-22	0	0	2.14797e-06	1.78203e-23	0	0	8.4112e-24	2.89822e-06	0	1.7769e-24	0	0
R01-121	0.167373	0	0.124975	0.0155456	0	0.158928	0.0563813	0.0379417	0.0401261	0	0	0	0	0	0	0.133451	0	0.0404921	0	0.0572448	0.0782833	0.0892582	0.93	-0.0344603	1.08028	2.23111	0	0.446997	2.59761	0	4.21414	1.21669	3.10666	2.14527	5.93186	6.24677e-22	2.55969e-22	0	6.20675e-08	1.1676e-06	0	0	4.42355e-23	1.15446e-06	3.14998e-06	2.18604e-23	9.27743e-23	0	0
R01-122	0.246198	0	0.210168	0	0.131941	0.143561	0	0	0	0	0.0341348	0	0.0117538	0	0.0363863	0.112498	0	0	0.073359	0	0	0	0.82	-0.0289754	1.09563	2.78461	1.90657	2.23369	3.67337	1.71645	3.71492	1.32566	1.92647	3.16047	5.80555	1.41795e-23	0	0	5.35965e-09	4.36969e-06	9.77603e-23	4.51287e-23	1.14525e-23	1.12729e-06	4.93338e-06	1.46537e-22	1.63614e-22	0	2.01658e-23
R01-123	0.0856686	0	0.0771442	0	0.126943	0.132361	0	0.0106355	0	0	0.0123116	0.0763814	0.0436908	0.00881357	0.0223592	0.14063	0	0.0316663	0.134803	0	0.0934696	0.00312187	0.63	-0.0165693	1.07305	1.48774	0	0.985459	0.936654	1.10254	3.39609	1.46047	2.89831	3.56608	3.75674	1.00375e-22	2.2626e-23	4.80027e-21	0	1.20033e-06	0	0	0	5.54642e-07	3.78211e-06	0	7.17795e-24	0	3.19246e-22
R01-124	0.176871	0	0.0438246	0.0711997	0	0.0320792	0	0.0959669	0.0931891	0	0.138828	0.00677004	0.0404017	0	0.0550024	0	0.10408	0.0357825	0	0.0935477	0.0124566	0	0.83	-0.0298549	1.0975	1.27095	1.71547	1.70582	0.653122	0	2.81445	0.56159	2.2935	1.34377	4.50036	3.15041e-22	1.00696e-22	1.1679e-21	0	1.38799e-06	0	6.3254e-23	0	4.36107e-09	9.72986e-07	0	2.59986e-23	4.95608e-23	1.50153e-22
R01-125	0.214797	0	0.194409	0	0	0.0272444	0	0	0.142291	0	0.111586	0	0	0	0	0.168293	0.0640898	0	0	0	0.0772895	0	0.51	-0.000949326	1.07607	0.324446	2.29102	0.393281	0	1.25376	2.58038	0.597787	2.23213	2.38194	3.53915	0	0	0	3.66921e-23	7.30935e-07	1.07043e-23	0	0	7.39358e-08	8.83437e-25	4.22291e-24	3.48314e-23	1.42304e-22	0
R01-126	0	0.129389	0.0513008	0	0.0880501	0.214813	0.00381909	0	0	0	0.0574683	0.0077973	0.0882251	0	0	0.140087	0.022117	0.118673	0.068437	0	0	0.00982293	0.65	-0.01837	1.07435	0.922623	0	0.906406	0.957825	0.327402	3.39753	1.66369	2.22293	2.94064	5.32274	0	0	0	0	1.80762e-06	4.2456e-23	0	0	0	1.45845e-06	0	0	0	0
R01-127	0.104141	0	0.108585	0.0585137	0	0.111382	0	0.0653487	0.00334612	0	0	0.0181335	0.0558055	0.0143519	0	0.151513	0	0.150938	0.102789	0	0.0551516	0	0.74	-0.0243314	1.06999	1.14285	0	0.38991	0.880329	0	3.33083	1.27556	2.7297	2.36327	4.0767	3.25541e-22	7.37733e-23	0	5.53292e-24	1.77878e-06	1.98252e-23	0	0	6.48947e-07	1.32983e-06	6.10686e-23	1.17624e-22	0	4.14739e-22
R01-128	0.00935094	0	0.150601	0	0.071587	0.191271	0	0	0	0	0	0.0728265	0.0400499	0	0	0.169788	0	0.0818423	0.103797	0	0.0916564	0.0172298	0.85	-0.0327588	1.0753	1.03478	0	1.0092	0.657462	0	3.43317	1.41226	2.71033	3.10799	4.03225	0	0	5.48643e-21	7.77855e-24	1.02418e-06	0	3.11484e-22	0	6.54356e-07	2.74826e-06	1.14229e-22	0	0	3.38722e-23
R01-129	0.0903927	0	0.0480727	0.0001762	0.119063	0	0	0	0.0878601	0.0657888	0.095285	0	0	0	0.092068	0.264787	0.0334728	0.00762421	0	0	0.0954103	0	0.77	-0.0262577	1.09043	3.04629	3.71334	3.04368	0.319574	2.34985	4.44951	2.0363	1.75787	1.73236	3.41769	6.81466e-25	1.04509e-22	1.05286e-21	0	4.05573e-06	0	0	3.92427e-22	1.07174e-06	5.35355e-06	0	1.84916e-23	1.79683e-22	3.3434e-22
R01-130	0.0787001	0	0.120177	0	0.136469	0.112946	0.0501556	0	0.00126194	0	0.0709177	0	0.0176568	0	0.0517476	0.178563	0	0.0299495	0.113964	0	0.0374914	0	0.87	-0.033403	1.07282	2.19067	0	0.328544	1.00601	0	3.73682	2.38491	2.77858	1.9302	4.9334	1.55358e-22	0	0	8.91458e-27	8.63511e-07	4.41662e-24	3.15245e-22	0	9.79496e-07	4.65163e-06	3.35899e-23	0	9.98509e-23	2.53147e-24
R01-131	0.141675	0	0.15902	0	0.0694884	0.232775	0.016392	0	0	0	0.0642502	0	0.0275497	0	0.0406691	0.114646	0	0.0463975	0.0262558	0	0.0608817	0	0.54	-0.00550708	1.07234	2.06847	0	0.349934	0.621227	0.607417	3.48047	1.57638	2.43482	2.54072	4.66536	0	6.22947e-23	3.12936e-22	4.4875e-24	2.04091e-06	5.92203e-23	0	3.80272e-23	1.35095e-06	3.90394e-06	1.21158e-23	3.73106e-23	9.9308e-23	0
R01-132	0	0	0.307744	0.0434128	0	0.104768	0	0.0466653	0	0	0	0.067424	0.0164433	0	0.0271113	0.141299	0.0458641	0	0.108126	0	0.0808449	0.0102972	0.97	-0.0388128	1.08275	0.46857	0	0	0.960209	0	2.80939	1.81687	2.38734	2.1107	4.25062	0	0	6.21907e-21	1.1889e-24	4.26403e-07	0	0	3.21895e-23	7.17028e-08	2.85559e-06	0	0	6.22487e-23	9.43297e-23
R01-133	0	0.154068	0.00630965	0.118245	0.0878384	0	0	0.00709949	0	0.069547	0	0	0.0421755	0	0.0890709	0.115533	0.130433	0.0498318	0.0521313	0.0226769	0	0.0550401	0.85	-0.0325323	1.08753	0.773316	0	1.8001	1.25171	1.34903	3.26448	0.980415	2.44191	3.10989	3.64624	0	3.30087e-23	2.73192e-22	0	4.24179e-06	2.61839e-22	0	0	7.29094e-07	2.82785e-06	6.70684e-23	1.18103e-22	1.5306e-22	0
R01-134	0.157072	0	0.216961	0.159007	0	0.10966	0	0	0	0	0	0.0472436	0.0213143	0.0251402	0.0502703	0.0775631	0.0324857	0	0.0260022	0.0258349	0.0514465	0	0.39	0.0194346	1.06835	1.46161	1.29013	2.13319	1.17915	0.383367	3.31934	0.596164	2.17552	2.13032	5.67481	2.66128e-22	5.73648e-23	7.44824e-21	3.55367e-23	1.06348e-06	0	4.03301e-25	0	8.42879e-08	7.68007e-07	0	1.64285e-23	9.151e-23	1.11914e-22
R01-135	0.215452	0	0.0972088	0	0.0635455	0.130791	0	0.000725367	0	0.0321974	0.0513941	0	0.108176	0.0398924	0.0476887	0.161481	0	0	0	0.0435642	0.00158701	0.00629542	0.85	-0.0320483	1.08639	1.28143	0	0.617621	0.55717	0	3.53563	0.95884	1.6212	2.16398	5.37568	1.55279e-22	0	0	1.53965e-23	2.5533e-06	6.08114e-23	2.06796e-22	0	5.59611e-23	1.01725e-06	0	3.47641e-22	0	7.03843e-24
R01-136	0.0592452	0	0.141534	0	0.279418	0.162611	0	0	0	0.0253995	0	0.0394257	0	0.0227158	0	0.119795	0	0.0065364	0.0773245	0	0.0659957	0	0.84	-0.0302276	1.0977	2.32008	0	0.580984	3.08536	0.814566	3.36323	1.96133	2.46885	2.98217	4.01227	7.51684e-23	3.98631e-24	0	9.89542e-09	1.11131e-06	1.18575e-24	6.47921e-22	1.75718e-23	1.02107e-06	4.87205e-06	0	0	1.82369e-22	4.99733e-23
R01-137	0.0918315	0	0.10499	0	0.0560264	0.217004	0.0143261	0	0	0	0.0439236	0	0.0601096	0.0134855	0.0071186	0.0781119	0.079954	0.0288521	0.137788	0	0.064395	0.00208436	0.94	-0.0351565	1.06987	1.93197	1.29917	1.08447	2.82338	0	4.28405	2.4664	2.66808	2.40903	6.45672	0	8.58031e-24	5.99279e-21	8.13718e-08	1.8563e-06	1.64478e-23	5.09459e-22	0	3.35471e-07	4.82673e-06	0	8.6309e-24	0	0
R01-138	0.189867	0	0.117792	0	0.204497	0.117327	0.0129085	0	0	0	0.118159	0	0	0.0223165	0.00164014	0.113536	0	0.0075883	0.0522824	0.0352932	0.00679321	0	0.84	-0.0312826	1.09619	2.55961	0.911004	0.897986	3.34179	0	3.23806	1.54203	2.18014	2.23783	4.28645	1.72038e-22	5.90601e-23	0	1.15387e-07	1.74541e-06	6.51229e-24	1.07131e-22	1.29636e-22	2.10524e-06	4.50167e-06	4.02823e-23	0	0	5.64364e-23
R01-139	0.113899	0	0.118423	0	0.0888474	0.0989394	0.0612117	0.0484957	0	0	0.0694051	0	0	0	0.0721221	0.202015	0.0239405	0.00556046	0.0367735	0.0259313	0.0344352	0	0.91	-0.0338345	1.07619	2.42694	1.12833	2.14566	2.41704	1.43273	4.56445	1.71592	2.12537	2.59132	5.98974	1.49466e-23	0	0	1.19867e-07	3.28698e-07	1.34539e-23	3.10484e-22	5.17965e-24	3.1814e-07	7.01738e-06	1.74418e-23	0	1.23109e-24	1.56656e-22
R01-140	0.182465	0	0.089502	0	0	0.147961	0	0	0.0427634	0	0	0.0512605	0.0614989	0.189525	0	0	0.00528842	0.0226335	0.0997357	0	0.107367	0	0.53	-0.00394392	1.07377	0.225778	0	0.533015	0.670255	0	3.12495	0.957257	2.41768	2.35328	3.14112	3.7952e-22	0	4.48085e-21	1.26297e-25	7.67036e-08	0	0	0	1.43306e-07	1.05598e-06	7.93695e-09	5.19081e-09	2.0844e-25	0
R01-141	0.473577	0.0254966	0	0.0166157	0.105147	0	0.0108828	0.0173737	0.057384	0.0991451	0	0	0	0.0100241	0.0813084	0.0940022	0	0	0.00904352	0	0	0	0.68	-0.0227242	1.14703	2.62287	1.71467	0.729151	6.04744	0	3.73646	0.824564	2.19143	2.27973	4.53269	1.64714e-25	3.80473e-22	5.03924e-22	8.16435e-08	5.37144e-06	7.59736e-23	0	1.44187e-22	1.1239e-06	3.44084e-06	0	0	6.07214e-22	9.4936e-22
R01-142	0.0393904	0	0.130544	0	0.199005	0.223919	0.00410132	0	0	0.00313146	0.0219824	0	0.00787947	0.0182796	0.0203147	0.0901225	0.00926283	0.0187112	0.140189	0	0.0673597	0.00580819	0.84	-0.0304906	1.08731	2.37053	1.58395	0.623995	1.92375	1.5055	3.42151	1.2073	2.84474	2.59904	5.13777	0	6.80045e-23	0	1.53918e-22	4.40767e-06	1.59328e-22	5.62343e-22	2.20833e-23	7.71596e-07	2.81479e-06	7.04439e-23	2.18128e-22	0	4.20233e-22
R01-144	0.0768012	0	0.0817218	0.0231524	0.00920289	0.135915	0.00162561	0	0	0	0	0.0690737	0	0	0	0.26842	0.103924	0.0211395	0.177106	0	0.0224711	0.00944772	0.93	-0.0343735	1.082	1.31945	0	0.495785	0.143779	0	3.59137	2.68831	3.07702	2.41757	5.0772	0	0	0	0	1.18711e-06	6.39058e-24	1.27211e-22	4.93411e-23	4.56403e-07	1.81329e-06	1.13841e-23	1.93091e-23	1.94613e-23	1.00511e-23
R01-145	0.185475	0	0.112605	0.0160395	0.0032218	0.198916	0	0	0	0	0.0286818	0.0411454	0	0	0.0934537	0.207451	0.0259389	0	0	0.0172846	0.0508901	0.0188963	0.4	0.0118762	1.07308	2.45528	2.35649	2.85127	3.01919	1.43359	4.65769	1.23214	1.7847	2.34556	6.1461	1.86268e-22	0	0	4.49067e-10	3.47552e-06	1.27356e-23	6.18808e-22	0	5.41274e-23	6.89987e-06	2.73329e-23	0	9.15555e-23	0
R01-146	0	0	0.199973	0	0.185235	0	0	0.034111	0.0259337	0.0104767	0	0.0173347	0	0.00451624	0.0460471	0.194061	0	0.0744775	0.0187667	0.0457604	0.0483335	0.0949742	0.94	-0.0348394	1.08467	0.215591	0	0	0.582992	0	3.3009	0.396706	2.33984	1.83896	5.34489	0	8.52422e-22	1.21646e-20	0	3.92257e-06	0	0	0	0	1.39774e-08	0	0	3.88164e-22	0
[truncated: 82 more columns]

## Sheet: TCIA_CLINICAL_INFO
Case ID	Patient affiliation	Age at Histological Diagnosis	Weight (lbs)	Gender	Ethnicity	Smoking status	Pack Years	Quit Smoking Year	%GG	Tumor Location (choice=RUL)	Tumor Location (choice=RML)	Tumor Location (choice=RLL)	Tumor Location (choice=LUL)	Tumor Location (choice=LLL)	Tumor Location (choice=L Lingula)	Tumor Location (choice=Unknown)	Histology	Pathological T stage	Pathological N stage	Pathological M stage	Histopathological Grade	Lymphovascular invasion	Pleural invasion (elastic, visceral, or parietal)	EGFR mutation status	KRAS mutation status	ALK translocation status	Adjuvant Treatment	Chemotherapy	Radiation	Recurrence	Recurrence Location	Date of Recurrence	Date of Last Known Alive	Survival Status	Date of Death	Time to Death (days)	CT Date	Days between CT and surgery	PET Date	OS
R01-023	VA	81	Not Collected	Male	Native Hawaiian/Pacific Islander	Former	10	1985	0	Unchecked	Unchecked	Checked	Unchecked	Unchecked	Unchecked	Unchecked	Adenocarcinoma	Tis	N0	M0	G2 Moderately differentiated	Absent	No	Wildtype	Wildtype	Wildtype	No	No	No	no	N/A	N/A	34418	Alive	NA	N/A	33348	77	5/7/1991	1070
R01-024	VA	52	169	Male	Caucasian	Current	53	N/A	0	Unchecked	Unchecked	Unchecked	Checked	Unchecked	Unchecked	Unchecked	Adenocarcinoma	T2a	N0	M0	G1 Well differentiated	Absent	Yes	Unknown	Mutant	Unknown	No	No	No	yes	distant	5/15/1992	33826	Dead	33826	366	33305	155	3/23/1991	521
R01-006	VA	62	Not Collected	Male	Caucasian	Former	Not Collected	N/A	0	Unchecked	Unchecked	Unchecked	Checked	Unchecked	Unchecked	Unchecked	Adenocarcinoma	T1b	N0	M0	G1 Well differentiated	Absent	No	Wildtype	Wildtype	Wildtype	No	No	No	no	N/A	N/A	35540	Alive	NA	N/A	33243	315	11/7/1991	2297
R01-153	VA	74	160.97	Male	Caucasian	Former	34	1987	Not Assessed	Checked	Unchecked	Unchecked	Unchecked	Unchecked	Unchecked	Unchecked	Adenocarcinoma	T4	N0	M0	G3 Poorly differentiated	Not Collected	Not collected	Wildtype	Unknown	Wildtype	Yes	Yes	Yes	yes	local	7/5/1995	36397	Alive	NA	N/A	33663	42	1/23/1992	2734
R01-031	VA	64	160.965	Male	Hispanic/Latino	Former	46	1985	0	Unchecked	Unchecked	Checked	Unchecked	Unchecked	Unchecked	Unchecked	NSCLC NOS (not otherwise specified)	T1b	N0	M0	G3 Poorly differentiated	Absent	No	Wildtype	Wildtype	Wildtype	No	No	No	yes	local	1/5/1995	35658	Dead	35986	1890	33745	23	5/21/1992	2241
R01-032	VA	63	134.505	Male	Caucasian	Former	20	1978	0	Checked	Unchecked	Unchecked	Unchecked	Unchecked	Unchecked	Unchecked	Adenocarcinoma	T2a	N0	M0	Other, Type II: Moderately to poorly differentiated	Absent	Yes	Wildtype	Wildtype	Wildtype	No	No	No	no	N/A	N/A	36342	Alive	NA	N/A	33699	90	5/29/1992	2643
R01-033	VA	69	185.22	Male	Caucasian	Former	35	1975	0	Unchecked	Unchecked	Unchecked	Unchecked	Unchecked	Checked	Unchecked	Adenocarcinoma	T1b	N2	M0	Other, Type I: Well to moderately differentiated	Absent	No	Unknown	Unknown	Unknown	No	No	No	yes	regional	11/13/1992	34310	Dead	34310	514	33782	14	6/27/1992	528
R01-034	VA	64	180.81	Male	Hispanic/Latino	Nonsmoker	N/A	N/A	>0 - 25%	Unchecked	Unchecked	Unchecked	Unchecked	Checked	Unchecked	Unchecked	Adenocarcinoma	T2a	N1	M0	G2 Moderately differentiated	Absent	Yes	Wildtype	Wildtype	Wildtype	Yes	Yes	No	no	N/A	N/A	36355	Alive	NA	N/A	33755	75	7/4/1992	2600
R01-035	VA	78	216.09	Male	Caucasian	Current	90	N/A	0	Unchecked	Unchecked	Checked	Unchecked	Unchecked	Unchecked	Unchecked	Adenocarcinoma	T2a	N2	M0	G1 Well differentiated	Absent	No	Wildtype	Wildtype	Wildtype	Yes	Yes	No	yes	local	9/9/1993	35678	Dead	35704	1798	33864	16	9/23/1992	1840
R01-037	VA	84	187.425	Male	Caucasian	Former	10	1936	0	Unchecked	Unchecked	Unchecked	Unchecked	Checked	Unchecked	Unchecked	Adenocarcinoma	T2a	N0	M0	Other, Type II: Moderately to poorly differentiated	Absent	Yes	Mutant	Wildtype	Wildtype	No	No	No	no	N/A	N/A	33957	Dead	34334	28	33926	3	11/18/1992	408
R01-005	Stanford	84	145	Male	Native Hawaiian/Pacific Islander	Former	20	1951	0	Unchecked	Checked	Unchecked	Unchecked	Unchecked	Unchecked	Unchecked	Adenocarcinoma	T2a	N0	M0	G3 Poorly differentiated	Absent	No	Wildtype	Unknown	Wildtype	No	No	No	yes	distant	1/19/1993	34853	Dead	34853	1456	33305	92	4/19/1991	1548
R01-147	Stanford	69	103.64	Female	Caucasian	Nonsmoker	N/A	N/A	Not Assessed	Unchecked	Checked	Unchecked	Unchecked	Unchecked	Unchecked	Unchecked	Adenocarcinoma	T2a	N2	M0	G1 Well differentiated	Present	No	Mutant	Wildtype	Unknown	Yes	Yes	No	yes	local	11/1/1997	36397	Alive	NA	N/A	33935	28	10/30/1992	2462
R01-051	Stanford	70	202.86	Male	Caucasian	Nonsmoker	N/A	N/A	0	Checked	Unchecked	Unchecked	Unchecked	Unchecked	Unchecked	Unchecked	Adenocarcinoma	T1b	N1	M0	G2 Moderately differentiated	Present	No	Wildtype	Wildtype	Wildtype	No	No	No	yes	distant	5/3/1994	34490	Dead	34490	261	34223	6	9/11/1993	267
R01-043	VA	81	174.195	Male	African-American	Former	25	N/A	>0 - 25%	Checked	Unchecked	Unchecked	Unchecked	Unchecked	Unchecked	Unchecked	Adenocarcinoma	T1a	N0	M0	G2 Moderately differentiated	Absent	No	Wildtype	Mutant	Wildtype	No	No	No	no	N/A	N/A	35723	Alive	NA	N/A	33837	102	9/23/1992	1886
R01-028	VA	67	189.63	Male	Caucasian	Former	80	1986	0	Unchecked	Unchecked	Checked	Unchecked	Unchecked	Unchecked	Unchecked	Adenocarcinoma	T2a	N0	M0	G3 Poorly differentiated	Absent	Yes	Wildtype	Mutant	Wildtype	No	No	No	no	N/A	N/A	36326	Alive	NA	N/A	34186	23	7/10/1993	2140
R01-052	VA	75	185.22	Male	Caucasian	Nonsmoker	N/A	N/A	0	Unchecked	Unchecked	Unchecked	Checked	Unchecked	Unchecked	Unchecked	Adenocarcinoma	T2a	N0	M0	G1 Well differentiated	Absent	No	Unknown	Unknown	Unknown	No	No	No	no	N/A	N/A	36377	Alive	NA	N/A	34165	93	8/6/1993	2212
R01-056	VA	71	180.81	Male	Caucasian	Former	22	1974	0	Unchecked	Unchecked	Unchecked	Checked	Unchecked	Unchecked	Unchecked	Adenocarcinoma	T2a	N1	M0	Other, Type I: Well to moderately differentiated	Present	Yes	Mutant	Wildtype	Wildtype	No	No	No	no	N/A	N/A	36391	Alive	NA	N/A	34276	9	10/30/1993	2115
R01-057	VA	65	185.22	Male	Caucasian	Current	30	N/A	50 - 75%	Checked	Unchecked	Unchecked	Unchecked	Unchecked	Unchecked	Unchecked	Adenocarcinoma	T1a	N0	M0	G2 Moderately differentiated	Absent	No	Wildtype	Wildtype	Wildtype	No	No	No	no	N/A	N/A	35409	Dead	35409	1123	34256	30	10/12/1993	1153
R01-059	VA	67	160.965	Male	Caucasian	Former	60	1984	>0 - 25%	Checked	Unchecked	Unchecked	Unchecked	Unchecked	Unchecked	Unchecked	Adenocarcinoma	T1a	N1	M0	G2 Moderately differentiated	Present	No	Wildtype	Mutant	Wildtype	Yes	Yes	No	no	N/A	N/A	36354	Alive	NA	N/A	34123	177	8/5/1993	2231
R01-060	VA	53	156.555	Female	Caucasian	Current	35	N/A	>0 - 25%	Unchecked	Unchecked	Unchecked	Checked	Unchecked	Unchecked	Unchecked	Adenocarcinoma	T4	N0	M0	G2 Moderately differentiated	Absent	No	Wildtype	Wildtype	Wildtype	Yes	Yes	No	no	N/A	N/A	36391	Alive	NA	N/A	34233	74	11/6/1993	2158
R01-061	VA	67	200.655	Male	Caucasian	Former	43	1992	0	Checked	Unchecked	Unchecked	Unchecked	Unchecked	Unchecked	Unchecked	Adenocarcinoma	T1b	N0	M0	Other, Type II: Moderately to poorly differentiated	Absent	No	Wildtype	Wildtype	Wildtype	No	No	No	no	N/A	N/A	36383	Alive	NA	N/A	34235	100	11/12/1993	2148
R01-062	VA	72	200.655	Male	Caucasian	Former	80	1985	0	Unchecked	Unchecked	Unchecked	Unchecked	Checked	Unchecked	Unchecked	Adenocarcinoma	T1a	N0	M0	Other, Type II: Moderately to poorly differentiated	Absent	No	Wildtype	Mutant	Wildtype	No	No	No	no	N/A	N/A	36316	Alive	NA	N/A	34325	38	1/12/1994	1991
R01-063	VA	65	209.475	Male	Caucasian	Former	40	1991	0	Unchecked	Unchecked	Unchecked	Checked	Unchecked	Unchecked	Unchecked	Adenocarcinoma	T2a	N0	M0	G3 Poorly differentiated	Absent	Yes	Wildtype	Wildtype	Wildtype	Yes	Yes	No	no	N/A	N/A	36301	Alive	NA	N/A	34306	64	1/1/1994	1995
R01-066	VA	67	194.04	Male	Caucasian	Former	51	1994	0	Unchecked	Unchecked	Unchecked	Checked	Unchecked	Unchecked	Unchecked	Adenocarcinoma	T2a	N2	M0	G3 Poorly differentiated	Present	No	Wildtype	Mutant	Wildtype	No	No	No	no	N/A	N/A	34592	Dead	34626	201	34333	58	1/12/1994	293
R01-067	VA	65	207.27	Male	Caucasian	Former	50	1988	0	Unchecked	Unchecked	Checked	Unchecked	Unchecked	Unchecked	Unchecked	Adenocarcinoma	T2a	N0	M0	G2 Moderately differentiated	Absent	No	Wildtype	Wildtype	Wildtype	No	No	No	no	N/A	N/A	36391	Alive	NA	N/A	34391	7	2/26/1994	2000
R01-068	VA	63	183.015	Male	Caucasian	Former	40	1992	0	Unchecked	Unchecked	Unchecked	Checked	Unchecked	Unchecked	Unchecked	Adenocarcinoma	T2a	N0	M1b	G3 Poorly differentiated	Absent	Yes	Wildtype	Wildtype	Wildtype	Yes	Yes	No	yes	regional	9/10/1997	36357	Alive	NA	N/A	34375	29	2/17/1994	1982
R01-072	VA	70	152.145	Male	Caucasian	Former	120	N/A	0	Unchecked	Checked	Unchecked	Unchecked	Unchecked	Unchecked	Unchecked	Adenocarcinoma	T2a	N0	M0	G3 Poorly differentiated	Absent	Yes	Wildtype	Mutant	Wildtype	No	No	No	yes	distant	10/19/1994	34746	Dead	34746	299	34345	102	2/4/1994	401
R01-080	VA	71	214	Male	Caucasian	Former	40	1964	75 - < 100%	Checked	Unchecked	Unchecked	Unchecked	Unchecked	Unchecked	Unchecked	Adenocarcinoma	Tis	N0	M0	G1 Well differentiated	Absent	No	Mutant	Wildtype	Wildtype	No	No	No	no	N/A	N/A	36385	Alive	NA	N/A	34375	83	11/26/1993	2010
R01-081	VA	47	114.66	Female	Asian	Nonsmoker	N/A	N/A	1	Unchecked	Unchecked	Unchecked	Checked	Unchecked	Unchecked	Unchecked	Adenocarcinoma	T2a	N0	M0	G1 Well differentiated	Absent	Yes	Wildtype	Wildtype	Wildtype	No	No	No	no	N/A	N/A	36377	Alive	NA	N/A	34402	59	4/7/1994	1975
R01-154	VA	66	194	Male	Caucasian	Former	5	N/A	Not Assessed	Unchecked	Unchecked	Unchecked	Unchecked	Checked	Unchecked	Unchecked	Adenocarcinoma	T3	N0	M0	G1 Well differentiated	Not Collected	Not collected	Wildtype	Not collected	Not collected	No	No	No	no	N/A	N/A	34511	Dead	34511	22	34474	15	4/26/1994	37
R01-083	VA	68	160.965	Male	Caucasian	Current	50	N/A	0	Unchecked	Checked	Unchecked	Unchecked	Unchecked	Unchecked	Unchecked	Adenocarcinoma	T1a	N0	M0	G2 Moderately differentiated	Absent	No	Wildtype	Wildtype	Wildtype	No	No	No	no	N/A	N/A	34776	Dead	34920	280	34402	94	4/21/1994	518
R01-084	VA	63	200.655	Male	Caucasian	Former	90	N/A	0	Unchecked	Unchecked	Unchecked	Checked	Unchecked	Unchecked	Unchecked	Adenocarcinoma	T3	N0	M0	G2 Moderately differentiated	Present	Yes	Wildtype	Wildtype	Wildtype	Yes	Yes	Yes	no	N/A	N/A	35270	Alive	NA	N/A	34473	30	6/3/1994	797
R01-048	Stanford	77	185.22	Male	Caucasian	Former	8	1945	0	Checked	Unchecked	Unchecked	Unchecked	Unchecked	Unchecked	Unchecked	Adenocarcinoma	T1b	N0	M0	G2 Moderately differentiated	Absent	No	Wildtype	Wildtype	Wildtype	No	No	No	no	N/A	N/A	36398	Alive	NA	N/A	34089	63	5/29/1993	2309
R01-077	Stanford	75	199.045	Female	Caucasian	Nonsmoker	N/A	N/A	>0 - 25%	Unchecked	Unchecked	Checked	Unchecked	Unchecked	Unchecked	Unchecked	Adenocarcinoma	T4	N2	M0	Other, Type II: Moderately to poorly differentiated	Absent	No	Wildtype	Wildtype	Wildtype	Yes	Yes	Yes	yes	distant	1/12/1996	35678	Dead	35727	1322	34346	10	10/22/1993	1381
R01-078	Stanford	74	103.635	Female	Caucasian	Former	30	1967	>0 - 25%	Unchecked	Unchecked	Unchecked	Checked	Unchecked	Unchecked	Unchecked	Adenocarcinoma	T2b	N2	M0	G2 Moderately differentiated	Absent	Yes	Wildtype	Wildtype	Wildtype	Yes	Yes	No	no	N/A	N/A	35607	Dead	35607	1133	34394	80	5/3/1994	1213
R01-003	VA	65	Not Collected	Male	Caucasian	Current	38	N/A	0	Unchecked	Unchecked	Unchecked	Unchecked	Checked	Unchecked	Unchecked	Adenocarcinoma	T3	N0	M0	Other, Type I: Well to moderately differentiated	Absent	No	Mutant	Mutant	Wildtype	No	No	No	no	N/A	N/A	34248	Alive	NA	N/A	33582	25	12/19/1991	666
R01-007	VA	68	Not Collected	Male	Caucasian	Former	15	1968	0	Unchecked	Unchecked	Unchecked	Unchecked	Checked	Unchecked	Unchecked	Squamous cell carcinoma	T1a	N1	M0	G3 Poorly differentiated	Absent	No	Wildtype	Wildtype	Wildtype	Yes	Yes	No	yes	local	1/6/1994	34606	Dead	34606	1048	33527	31	10/16/1991	1079
R01-012	Stanford	70	125	Female	Caucasian	Nonsmoker	N/A	N/A	50 - 75%	Checked	Unchecked	Unchecked	Unchecked	Unchecked	Unchecked	Unchecked	Adenocarcinoma	T2a	N0	M0	G2 Moderately differentiated	Absent	Yes	Wildtype	Wildtype	Translocated	Yes	Yes	Yes	yes	distant	10/27/1993	36349	Alive	NA	N/A	33200	90	12/22/1990	3149
R01-013	Stanford	46	176	Female	Asian	Former	15	1974	0	Unchecked	Unchecked	Unchecked	Unchecked	Checked	Unchecked	Unchecked	Adenocarcinoma	T2a	N0	M0	G2 Moderately differentiated	Absent	Yes	Unknown	Unknown	Unknown	No	No	No	no	N/A	N/A	36319	Alive	NA	N/A	32819	112	1/13/1990	3500
R01-015	VA	74	Not Collected	Male	Caucasian	Nonsmoker	N/A	N/A	0	Checked	Unchecked	Unchecked	Unchecked	Unchecked	Unchecked	Unchecked	Adenocarcinoma	T2a	N0	M0	G3 Poorly differentiated	Absent	Yes	Wildtype	Wildtype	Wildtype	No	No	No	no	N/A	N/A	33750	Dead	33750	430	33278	42	12/11/1990	472
R01-016	VA	64	195	Male	African-American	Current	Not Collected	N/A	0	Unchecked	Unchecked	Checked	Unchecked	Unchecked	Unchecked	Unchecked	Adenocarcinoma	T1a	N0	M0	G2 Moderately differentiated	Absent	No	Wildtype	Wildtype	Wildtype	No	No	No	yes	distant	11/23/1991	36384	Alive	NA	N/A	33162	116	11/3/1990	3222
R01-017	Stanford	77	175	Male	Caucasian	Former	20	1966	75 - < 100%	Unchecked	Unchecked	Unchecked	Checked	Unchecked	Unchecked	Unchecked	Adenocarcinoma	T1a	N0	M0	G1 Well differentiated	Absent	No	Unknown	Unknown	Unknown	No	No	No	no	N/A	N/A	34015	Dead	34015	474	33536	5	8/14/1991	479
R01-018	VA	67	Not Collected	Male	Caucasian	Former	10	1941	0	Unchecked	Unchecked	Checked	Unchecked	Unchecked	Unchecked	Unchecked	Squamous cell carcinoma	T4	N0	M0	G3 Poorly differentiated	Absent	Yes	Wildtype	Wildtype	Unknown	Yes	Yes	Yes	yes	distant	1/19/1992	34524	Dead	34524	1176	33244	104	1/23/1991	1280
R01-021	Stanford	61	149	Female	Asian	Nonsmoker	N/A	N/A	>0 - 25%	Checked	Unchecked	Unchecked	Unchecked	Unchecked	Unchecked	Unchecked	Adenocarcinoma	T1a	N0	M0	G2 Moderately differentiated	Absent	No	Unknown	Unknown	Unknown	No	No	No	no	N/A	N/A	35542	Alive	NA	N/A	33212	191	6/11/1991	2330
R01-022	VA	62	Not Collected	Male	African-American	Nonsmoker	N/A	N/A	25 - 50%	Unchecked	Unchecked	Unchecked	Checked	Unchecked	Unchecked	Unchecked	Adenocarcinoma	Tis	N0	M0	G2 Moderately differentiated	Absent	No	Unknown	Wildtype	Unknown	No	No	No	yes	regional	9/2/1998	36349	Alive	NA	N/A	33090	69	9/14/1990	3259
R01-026	Stanford	59	158	Male	Asian	Nonsmoker	N/A	N/A	0	Unchecked	Unchecked	Unchecked	Checked	Unchecked	Unchecked	Unchecked	Adenocarcinoma	T1b	N0	M0	G2 Moderately differentiated	Absent	No	Mutant	Wildtype	Wildtype	Yes	Yes	Yes	yes	distant	4/10/1991	35598	Dead	35598	2356	33190	52	11/28/1990	2408
R01-004	VA	67	Not Collected	Male	Caucasian	Former	10	1965	0	Unchecked	Unchecked	Unchecked	Checked	Unchecked	Unchecked	Unchecked	Squamous cell carcinoma	T1b	N2	M0	G2 Moderately differentiated	Absent	No	Wildtype	Wildtype	Wildtype	Yes	Yes	Yes	yes	distant	9/29/1993	34662	Alive	NA	N/A	33490	89	10/17/1991	1172
R01-014	Stanford	52	130	Female	Caucasian	Former	1	1967	25 - 50%	Checked	Unchecked	Unchecked	Unchecked	Unchecked	Unchecked	Unchecked	Adenocarcinoma	Tis	N0	M0	G1 Well differentiated	Absent	No	Unknown	Unknown	Unknown	No	No	No	no	N/A	N/A	35496	Alive	NA	N/A	33575	14	12/10/1991	1921
R01-027	VA	76	152.145	Male	Caucasian	Former	50	1993	0	Checked	Unchecked	Unchecked	Unchecked	Unchecked	Unchecked	Unchecked	NSCLC NOS (not otherwise specified)	T4	N0	M0	G3 Poorly differentiated	Present	Yes	Wildtype	Wildtype	Wildtype	No	No	No	no	N/A	N/A	36379	Alive	NA	N/A	34171	24	7/20/1993	2208
R01-029	Stanford	76	249.165	Male	Caucasian	Former	60	1963	0	Unchecked	Unchecked	Unchecked	Unchecked	Checked	Unchecked	Unchecked	NSCLC NOS (not otherwise specified)	T3	N2	M0	G2 Moderately differentiated	Present	No	Wildtype	Mutant	Wildtype	Yes	Yes	No	yes	distant	10/6/1993	34500	Dead	34500	286	34181	33	8/7/1993	319
R01-038	VA	59	216.09	Male	Caucasian	Former	80	1992	0	Checked	Unchecked	Unchecked	Unchecked	Unchecked	Unchecked	Unchecked	Squamous cell carcinoma	T2a	N0	M0	G2 Moderately differentiated	Absent	No	Wildtype	Wildtype	Wildtype	No	No	No	no	N/A	N/A	34263	Alive	NA	N/A	34058	81	4/7/1993	205
R01-039	VA	78	198.45	Male	Caucasian	Former	54	1992	0	Checked	Unchecked	Unchecked	Unchecked	Unchecked	Unchecked	Unchecked	Squamous cell carcinoma	T1b	N0	M0	G1 Well differentiated	Absent	No	Unknown	Unknown	Unknown	No	No	No	no	N/A	N/A	34123	Dead	34599	41	34018	64	3/2/1993	581
R01-040	VA	64	211.68	Male	Caucasian	Former	30	1992	0	Unchecked	Unchecked	Unchecked	Unchecked	Checked	Unchecked	Unchecked	Squamous cell carcinoma	T2a	N0	M0	G2 Moderately differentiated	Present	No	Wildtype	Wildtype	Wildtype	No	No	No	no	N/A	N/A	35669	Dead	35945	2041	33618	10	1/10/1992	2327
R01-041	VA	57	288.855	Female	Caucasian	Former	10	1935	0	Checked	Unchecked	Unchecked	Unchecked	Unchecked	Unchecked	Unchecked	Squamous cell carcinoma	T1a	N0	M0	G2 Moderately differentiated	Absent	No	Wildtype	Wildtype	Wildtype	No	No	No	no	N/A	N/A	36382	Alive	NA	N/A	33854	47	10/3/1992	2528
R01-042	VA	76	178.605	Male	African-American	Current	50	N/A	0	Unchecked	Unchecked	Checked	Unchecked	Unchecked	Unchecked	Unchecked	Squamous cell carcinoma	T2b	N0	M0	Other, Type I: Well to moderately differentiated	Absent	No	Unknown	Unknown	Unknown	No	No	No	no	N/A	N/A	33796	Dead	33796	42	33753	1	5/28/1992	43
R01-046	VA	66	200.655	Male	Caucasian	Former	75	1989	0	Unchecked	Unchecked	Unchecked	Unchecked	Checked	Unchecked	Unchecked	Squamous cell carcinoma	T1b	N0	M0	G2 Moderately differentiated	Absent	No	Wildtype	Wildtype	Wildtype	No	No	No	no	N/A	N/A	36377	Alive	NA	N/A	34137	79	5/26/1993	2240
R01-156	VA	65	154.4	Male	Caucasian	Former	51	1993	Not Assessed	Unchecked	Unchecked	Unchecked	Checked	Unchecked	Unchecked	Unchecked	Squamous cell carcinoma	T3	N0	M0	G2 Moderately differentiated	Absent	No	Not collected	Not collected	Wildtype	No	No	No	no	N/A	N/A	34683	Dead	34683	446	34200	37	8/19/1993	483
R01-049	Stanford	70	174.195	Female	Caucasian	Current	25	N/A	0	Unchecked	Unchecked	Checked	Unchecked	Unchecked	Unchecked	Unchecked	Squamous cell carcinoma	T1a	N0	M0	G2 Moderately differentiated	Absent	No	Unknown	Unknown	Unknown	No	No	No	no	N/A	N/A	36109	Alive	NA	N/A	34129	30	6/23/1993	1980
R01-160	VA	61	231.5	Male	Caucasian	Former	12	1993	Not Assessed	Checked	Unchecked	Unchecked	Unchecked	Unchecked	Unchecked	Unchecked	Adenocarcinoma	T3	N0	M0	Other, Type II: Moderately to poorly differentiated	Absent	No	Unknown	Mutant	Unknown	Yes	Yes	No	no	N/A	N/A	36344	Alive	NA	N/A	34193	72	9/22/1993	2151
R01-054	VA	56	220.5	Male	Caucasian	Current	25	N/A	0	Checked	Unchecked	Unchecked	Unchecked	Unchecked	Unchecked	Unchecked	Adenocarcinoma	T3	N1	M0	G2 Moderately differentiated	Absent	No	Wildtype	Mutant	Wildtype	Yes	Yes	Yes	yes	distant	7/19/1997	36386	Alive	NA	N/A	34245	27	10/9/1993	2141
R01-055	VA	69	200.655	Male	Caucasian	Former	54	N/A	0	Checked	Unchecked	Unchecked	Unchecked	Unchecked	Unchecked	Unchecked	Squamous cell carcinoma	T1a	N0	M0	G2 Moderately differentiated	Not Collected	No	Wildtype	Wildtype	Wildtype	No	No	No	no	N/A	N/A	35444	Dead	35444	1165	34193	86	8/25/1993	1251
R01-064	VA	81	147.735	Male	Hispanic/Latino	Current	34	N/A	0	Checked	Unchecked	Unchecked	Unchecked	Unchecked	Unchecked	Unchecked	Squamous cell carcinoma	T1a	N0	M0	G2 Moderately differentiated	Absent	No	Wildtype	Wildtype	Wildtype	No	No	No	no	N/A	N/A	36320	Alive	NA	N/A	34349	28	12/30/1993	1971
R01-065	VA	80	194.04	Male	Caucasian	Former	38	N/A	0	Unchecked	Unchecked	Unchecked	Checked	Unchecked	Unchecked	Unchecked	Squamous cell carcinoma	T2b	N2	M0	G2 Moderately differentiated	Absent	No	Wildtype	Wildtype	Wildtype	Yes	Yes	No	yes	distant	11/23/1994	34730	Dead	34748	346	34370	14	12/29/1993	378
R01-069	VA	70	171.99	Male	Caucasian	Former	45	1987	>0 - 25%	Unchecked	Unchecked	Checked	Unchecked	Unchecked	Unchecked	Unchecked	Squamous cell carcinoma	T2b	N0	M0	G2 Moderately differentiated	Absent	No	Wildtype	Wildtype	Wildtype	No	No	No	no	N/A	N/A	36226	Alive	NA	N/A	34370	56	2/11/1994	1856
R01-071	VA	72	145.53	Male	Caucasian	Former	10	N/A	0	Unchecked	Unchecked	Unchecked	Checked	Unchecked	Unchecked	Unchecked	Squamous cell carcinoma	T1a	N0	M0	G1 Well differentiated	Present	No	Wildtype	Wildtype	Wildtype	No	No	No	no	N/A	N/A	35858	Dead	35858	1425	34411	22	2/15/1994	1447
R01-073	VA	70	224.91	Male	Caucasian	Former	80	1994	0	Checked	Unchecked	Unchecked	Unchecked	Unchecked	Unchecked	Unchecked	Squamous cell carcinoma	T1a	N0	M0	G2 Moderately differentiated	Absent	No	Wildtype	Wildtype	Wildtype	No	No	No	no	N/A	N/A	36390	Alive	NA	N/A	34414	43	3/24/1994	1976
R01-076	Stanford	62	180.193	Male	Caucasian	Former	14	1957	25 - 50%	Unchecked	Unchecked	Unchecked	Checked	Unchecked	Unchecked	Unchecked	Adenocarcinoma	T2a	N0	M0	G2 Moderately differentiated	Absent	Yes	Mutant	Wildtype	Wildtype	No	No	No	no	N/A	N/A	36382	Alive	NA	N/A	34447	54	5/11/1994	1935
R01-148	Stanford	43	132.3	Male	Asian	Former	10	1993	Not Assessed	Checked	Unchecked	Unchecked	Unchecked	Unchecked	Unchecked	Unchecked	Adenocarcinoma	T2b	N0	M1b	G3 Poorly differentiated	Absent	Yes	Wildtype	Mutant	Wildtype	Yes	Yes	Yes	yes	distant	10/12/1994	35292	Dead	35292	776	34485	31	5/31/1994	807
R01-149	Stanford	47	165.4	Female	Caucasian	Nonsmoker	N/A	N/A	Not Assessed	Unchecked	Unchecked	Unchecked	Checked	Unchecked	Unchecked	Unchecked	Adenocarcinoma	T3	N0	M0	G3 Poorly differentiated	Absent	Yes	Wildtype	Wildtype	Wildtype	Yes	Yes	No	yes	local	5/17/1996	36385	Alive	NA	N/A	34470	17	5/20/1994	1915
R01-079	Stanford	85	111.582	Female	Caucasian	Former	15	1944	>0 - 25%	Unchecked	Unchecked	Unchecked	Unchecked	Checked	Unchecked	Unchecked	Adenocarcinoma	T1b	N0	M0	G2 Moderately differentiated	Absent	No	Mutant	Wildtype	Wildtype	No	No	No	no	N/A	N/A	35922	Alive	NA	N/A	34521	38	4/21/1994	1401
R01-150	Stanford	65	167	Female	Caucasian	Former	68	N/A	Not Assessed	Unchecked	Checked	Unchecked	Unchecked	Unchecked	Unchecked	Unchecked	Squamous cell carcinoma	T1b	N1	M0	G2 Moderately differentiated	Absent	No	Not collected	Not collected	Not collected	No	No	No	no	N/A	N/A	35357	Alive	NA	N/A	34526	38	7/22/1994	831
R01-089	Stanford	74	130.029	Male	Asian	Former	60	1983	0	Checked	Unchecked	Unchecked	Unchecked	Unchecked	Unchecked	Unchecked	Adenocarcinoma	T3	N0	M0	Other, Type II: Moderately to poorly differentiated	Absent	No	Mutant	Wildtype	Wildtype	Yes	Yes	No	no	N/A	N/A	36297	Alive	NA	N/A	34503	68	7/2/1994	1794
R01-157	Stanford	79	149	Female	Caucasian	Former	17	1972	Not Assessed	Checked	Unchecked	Unchecked	Unchecked	Unchecked	Unchecked	Unchecked	Squamous cell carcinoma	T4	N0	M0	G3 Poorly differentiated	Present	No	Unknown	Unknown	Unknown	Yes	Yes	No	no	N/A	N/A	34619	Alive	NA	N/A	34559	20	8/13/1994	60
R01-158	Stanford	67	143	Male	Hispanic/Latino	Current	25	N/A	Not Assessed	Checked	Unchecked	Unchecked	Unchecked	Unchecked	Unchecked	Unchecked	Squamous cell carcinoma	T2a	N1	M0	G2 Moderately differentiated	Absent	No	Unknown	Unknown	Unknown	Yes	Yes	No	no	N/A	N/A	34972	Alive	NA	N/A	34613	5	8/19/1994	359
R01-151	Stanford	56	111.1	Female	Caucasian	Nonsmoker	N/A	N/A	Not Assessed	Unchecked	Unchecked	Unchecked	Unchecked	Checked	Unchecked	Unchecked	Adenocarcinoma	T2a	N0	M0	G2 Moderately differentiated	Absent	No	Wildtype	Mutant	Wildtype	Yes	Yes	Yes	yes	distant	9/26/1995	36397	Alive	NA	N/A	34607	27	10/25/1994	1790
R01-152	Stanford	76	195	Male	Caucasian	Former	30	1969	Not Assessed	Unchecked	Unchecked	Unchecked	Unchecked	Checked	Unchecked	Unchecked	Adenocarcinoma	T3	N0	M0	G1 Well differentiated	Absent	No	Wildtype	Wildtype	Wildtype	No	No	No	no	N/A	N/A	35321	Dead	35321	664	34618	39	10/11/1994	703
R01-091	Stanford	64	128	Female	Caucasian	Current	22	N/A	0	Checked	Unchecked	Unchecked	Unchecked	Unchecked	Unchecked	Unchecked	Adenocarcinoma	T2a	N0	M1b	G2 Moderately differentiated	Absent	Yes	Wildtype	Wildtype	Wildtype	Yes	Yes	Yes	yes	distant	8/17/1995	35655	Dead	35712	985	34664	6	11/4/1994	1048
R01-159	Stanford	75	184	Male	Caucasian	Former	55	1994	Not Assessed	Unchecked	Unchecked	Unchecked	Unchecked	Checked	Unchecked	Unchecked	Squamous cell carcinoma	T2a	N1	M0	G2 Moderately differentiated	Absent	No	Unknown	Unknown	Unknown	No	No	No	no	N/A	N/A	34893	Alive	NA	N/A	34662	14	11/16/1994	231
R01-093	VA	83	201	Male	Caucasian	Former	50	N/A	0	Unchecked	Checked	Unchecked	Unchecked	Unchecked	Unchecked	Unchecked	Squamous cell carcinoma	T2a	N0	M0	G2 Moderately differentiated	Absent	No	Unknown	Unknown	Unknown	No	No	No	yes	regional	3/4/1995	34627	Dead	35006	47	34507	73	8/31/1994	499
R01-094	VA	63	225	Male	Caucasian	Former	80	1983	0	Unchecked	Checked	Unchecked	Unchecked	Unchecked	Unchecked	Unchecked	Adenocarcinoma	T1a	N0	M0	G1 Well differentiated	Absent	No	Wildtype	Mutant	Wildtype	No	No	No	no	N/A	N/A	36378	Alive	NA	N/A	34584	24	9/7/1994	1794
R01-096	VA	70	201	Male	Caucasian	Former	56	N/A	>0 - 25%	Checked	Unchecked	Unchecked	Unchecked	Unchecked	Unchecked	Unchecked	Adenocarcinoma	T1b	N2	M0	G3 Poorly differentiated	Absent	No	Wildtype	Mutant	Wildtype	Yes	Yes	No	no	N/A	N/A	36358	Alive	NA	N/A	34520	123	10/18/1994	1838
R01-097	VA	70	135	Male	Caucasian	Current	30	N/A	0	Unchecked	Checked	Unchecked	Unchecked	Unchecked	Unchecked	Unchecked	Adenocarcinoma	T1b	N0	M0	G1 Well differentiated	Absent	No	Wildtype	Mutant	Wildtype	No	No	No	no	N/A	N/A	36121	Dead	36121	1352	34752	17	3/8/1995	1369
R01-098	Stanford	66	112	Female	Asian	Current	Not Collected	N/A	>0 - 25%	Unchecked	Unchecked	Unchecked	Checked	Unchecked	Unchecked	Unchecked	Adenocarcinoma	T2a	N0	M0	G2 Moderately differentiated	Absent	Yes	Mutant	Wildtype	Wildtype	No	No	No	yes	regional	1/14/1997	36033	Alive	NA	N/A	34655	44	11/26/1994	1378
R01-099	Stanford	51	132	Female	Asian	Nonsmoker	N/A	N/A	0	Unchecked	Unchecked	Unchecked	Checked	Unchecked	Unchecked	Unchecked	Adenocarcinoma	T4	N2	M1a	Other, Type II: Moderately to poorly differentiated	Present	Yes	Mutant	Wildtype	Wildtype	Yes	Yes	Yes	yes	distant	5/14/1997	35677	Dead	35911	952	34689	36	1/6/1995	1222
R01-100	Stanford	74	104	Female	Caucasian	Former	30	1967	50 - 75%	Checked	Unchecked	Unchecked	Unchecked	Unchecked	Unchecked	Unchecked	Adenocarcinoma	T1b	N0	M0	G2 Moderately differentiated	Absent	No	Wildtype	Wildtype	Wildtype	No	No	No	no	N/A	N/A	35607	Dead	35607	867	34704	36	1/5/1995	903
R01-101	Stanford	74	181	Male	Caucasian	Former	60	N/A	0	Unchecked	Checked	Unchecked	Unchecked	Unchecked	Unchecked	Unchecked	Squamous cell carcinoma	T2a	N0	M0	G3 Poorly differentiated	Absent	Yes	Unknown	Unknown	Unknown	No	No	No	no	N/A	N/A	36252	Dead	36257	1491	34758	3	2/11/1995	1499
R01-102	Stanford	73	185	Male	Caucasian	Former	8	1962	0	Checked	Unchecked	Unchecked	Unchecked	Unchecked	Unchecked	Unchecked	Squamous cell carcinoma	T1b	N0	M0	Other, Type I: Well to moderately differentiated	Absent	No	Unknown	Unknown	Unknown	No	No	No	no	N/A	N/A	35119	Alive	NA	N/A	34744	31	2/14/1995	375
R01-103	Stanford	80	152	Male	Caucasian	Former	40	1970	0	Checked	Unchecked	Unchecked	Unchecked	Unchecked	Unchecked	Unchecked	Adenocarcinoma	T2b	N0	M1b	G3 Poorly differentiated	Absent	No	Wildtype	Mutant	Wildtype	No	No	No	yes	distant	5/20/1995	35012	Dead	35012	210	34783	19	3/25/1995	229
R01-104	Stanford	76	229	Male	Caucasian	Nonsmoker	N/A	N/A	50 - 75%	Checked	Unchecked	Unchecked	Unchecked	Unchecked	Unchecked	Unchecked	Adenocarcinoma	T1b	N0	M0	G2 Moderately differentiated	Absent	No	Mutant	Wildtype	Wildtype	No	No	No	no	N/A	N/A	36259	Alive	NA	N/A	34801	2	4/12/1995	1458
R01-105	Stanford	81	163	Female	Caucasian	Former	Not Collected	1969	>0 - 25%	Unchecked	Unchecked	Unchecked	Unchecked	Checked	Unchecked	Unchecked	Adenocarcinoma	T1b	N0	M0	G2 Moderately differentiated	Absent	No	Wildtype	Mutant	Wildtype	No	No	No	no	N/A	N/A	35517	Alive	NA	N/A	34726	78	3/2/1995	791
R01-106	Stanford	63	201	Male	Caucasian	Former	40	1994	0	Checked	Unchecked	Unchecked	Unchecked	Unchecked	Unchecked	Unchecked	Adenocarcinoma	T2b	N0	M0	G3 Poorly differentiated	Absent	No	Wildtype	Wildtype	Wildtype	Yes	Yes	No	no	N/A	N/A	34908	Dead	34908	225	34894	211	11/30/1994	14
R01-107	Stanford	83	137	Female	Asian	Nonsmoker	N/A	N/A	>0 - 25%	Checked	Unchecked	Unchecked	Unchecked	Unchecked	Unchecked	Unchecked	Adenocarcinoma	T2a	N0	M0	G1 Well differentiated	Absent	Yes	Unknown	Unknown	Unknown	No	No	No	no	N/A	N/A	36243	Alive	NA	N/A	34755	27	2/25/1995	1488
R01-108	VA	77	207	Male	Caucasian	Former	80	1979	0	Checked	Unchecked	Unchecked	Unchecked	Unchecked	Unchecked	Unchecked	Squamous cell carcinoma	T3	N0	M0	G3 Poorly differentiated	Absent	No	Unknown	Unknown	Unknown	No	No	No	no	N/A	N/A	36321	Alive	NA	N/A	34472	108	6/10/1994	1849
R01-109	VA	69	194	Male	Caucasian	Former	50	1994	>0 - 25%	Unchecked	Unchecked	Checked	Unchecked	Unchecked	Unchecked	Unchecked	Adenocarcinoma	Tis	N0	M0	G1 Well differentiated	Absent	No	Wildtype	Wildtype	Wildtype	No	No	No	yes	regional	8/22/1996	36385	Alive	NA	N/A	34545	56	8/2/1994	1840
R01-110	VA	59	269	Male	African-American	Former	70	1994	0	Unchecked	Unchecked	Unchecked	Unchecked	Checked	Unchecked	Unchecked	Adenocarcinoma	T1a	N0	M0	G3 Poorly differentiated	Absent	No	Wildtype	Wildtype	Wildtype	Yes	Yes	Yes	no	N/A	N/A	35311	Alive	NA	N/A	34548	88	9/8/1994	763
R01-111	VA	59	225	Male	Caucasian	Current	45	N/A	0	Unchecked	Checked	Unchecked	Unchecked	Unchecked	Unchecked	Unchecked	Adenocarcinoma	T1b	N0	M0	G2 Moderately differentiated	Absent	No	Unknown	Unknown	Unknown	No	No	No	yes	regional	6/5/1996	36355	Alive	NA	N/A	34767	30	3/10/1995	1588
R01-112	VA	78	260	Male	Caucasian	Current	90	N/A	0	Unchecked	Unchecked	Unchecked	Unchecked	Checked	Unchecked	Unchecked	Adenocarcinoma	T2b	N0	M0	G3 Poorly differentiated	Absent	Yes	Wildtype	Wildtype	Wildtype	Yes	Yes	No	no	N/A	N/A	35221	Dead	35221	417	34758	46	3/1/1995	463
R01-113	VA	78	170	Male	Caucasian	Former	30	1951	>0 - 25%	Unchecked	Unchecked	Unchecked	Checked	Unchecked	Unchecked	Unchecked	Adenocarcinoma	T1b	N1	M0	G3 Poorly differentiated	Not Collected	No	Wildtype	Wildtype	Wildtype	No	No	No	yes	distant	10/26/1995	35478	Dead	35478	667	34795	16	4/7/1995	683
R01-114	VA	71	282	Male	Caucasian	Former	65	1965	0	Unchecked	Unchecked	Checked	Unchecked	Unchecked	Unchecked	Unchecked	Squamous cell carcinoma	T3	N0	M0	G3 Poorly differentiated	Absent	No	Unknown	Unknown	Unknown	Yes	Yes	No	no	N/A	N/A	36392	Alive	NA	N/A	34774	37	4/1/1995	1618
R01-115	VA	67	161	Male	Caucasian	Former	60	N/A	0	Unchecked	Unchecked	Unchecked	Checked	Unchecked	Unchecked	Unchecked	Adenocarcinoma	T1a	N0	M0	Other, Type I: Well to moderately differentiated	Absent	No	Wildtype	Wildtype	Wildtype	No	No	No	no	N/A	N/A	36378	Alive	NA	N/A	34823	2	5/4/1995	1555
R01-116	VA	54	150	Male	Asian	Current	20	N/A	0	Checked	Unchecked	Unchecked	Unchecked	Unchecked	Unchecked	Unchecked	Adenocarcinoma	T1a	N0	M0	G2 Moderately differentiated	Absent	No	Wildtype	Mutant	Wildtype	No	No	No	no	N/A	N/A	36393	Alive	NA	N/A	34781	44	3/3/1995	1612
R01-117	VA	65	137	Male	Caucasian	Current	45	N/A	>0 - 25%	Unchecked	Unchecked	Unchecked	Checked	Unchecked	Unchecked	Unchecked	Adenocarcinoma	T3	N0	M0	G1 Well differentiated	Not Collected	No	Wildtype	Wildtype	Wildtype	Yes	Yes	No	no	N/A	N/A	35915	Dead	35915	1083	34781	51	3/23/1995	1134
R01-118	VA	80	201	Male	Caucasian	Former	45	1981	0	Unchecked	Unchecked	Unchecked	Unchecked	Checked	Unchecked	Unchecked	Squamous cell carcinoma	T2a	N0	M0	Other, Type II: Moderately to poorly differentiated	Present	No	Wildtype	Wildtype	Wildtype	Yes	Yes	No	no	N/A	N/A	36340	Alive	NA	N/A	34864	3	4/13/1995	1476
R01-119	VA	67	170	Male	Caucasian	Current	52	N/A	0	Checked	Unchecked	Unchecked	Unchecked	Unchecked	Unchecked	Unchecked	Squamous cell carcinoma	T2a	N1	M0	G2 Moderately differentiated	Absent	No	Wildtype	Wildtype	Wildtype	No	No	No	yes	distant	12/23/1995	35117	Dead	35117	159	34878	80	7/19/1995	239
R01-120	VA	80	176	Male	Asian	Former	1	N/A	50 - 75%	Unchecked	Unchecked	Unchecked	Checked	Unchecked	Unchecked	Unchecked	Adenocarcinoma	T1a	N0	M0	Other, Type I: Well to moderately differentiated	Absent	No	Unknown	Unknown	Unknown	No	No	No	no	N/A	N/A	36382	Alive	NA	N/A	34237	735	3/31/1995	2145
R01-121	VA	72	198.5	Male	Caucasian	Current	120	N/A	0	Unchecked	Checked	Unchecked	Unchecked	Unchecked	Unchecked	Unchecked	Squamous cell carcinoma	T1b	N0	M0	G2 Moderately differentiated	Present	No	Unknown	Unknown	Unknown	No	No	No	no	N/A	N/A	36201	Alive	NA	N/A	34992	1	10/20/1995	1209
R01-122	VA	69	174	Male	Caucasian	Former	50	1988	>0 - 25%	Unchecked	Unchecked	Unchecked	Checked	Unchecked	Unchecked	Unchecked	Adenocarcinoma	T3	N0	M0	G1 Well differentiated	Absent	No	Wildtype	Mutant	Wildtype	No	No	No	yes	distant	3/19/1998	35565	Alive	NA	N/A	34950	57	9/8/1995	615
R01-123	VA	69	256	Male	Caucasian	Former	20	1969	75 - < 100%	Unchecked	Unchecked	Unchecked	Unchecked	Checked	Unchecked	Unchecked	Adenocarcinoma	T1a	N0	M0	G1 Well differentiated	Absent	No	Unknown	Unknown	Unknown	No	No	No	no	N/A	N/A	36384	Alive	NA	N/A	34928	86	10/20/1995	1456
R01-124	VA	72	183	Male	Caucasian	Former	63	1989	0	Checked	Unchecked	Unchecked	Unchecked	Unchecked	Unchecked	Unchecked	Squamous cell carcinoma	T1a	N0	M0	G2 Moderately differentiated	Absent	No	Unknown	Unknown	Unknown	No	No	No	no	N/A	N/A	36396	Alive	NA	N/A	35026	58	12/16/1995	1370
R01-125	Stanford	76	108.045	Female	Caucasian	Current	90	N/A	0	Unchecked	Checked	Unchecked	Unchecked	Unchecked	Unchecked	Unchecked	Adenocarcinoma	T1a	N0	M0	G2 Moderately differentiated	Absent	No	Wildtype	Wildtype	Wildtype	No	No	No	yes	distant	5/8/1996	36398	Alive	NA	N/A	34887	6	6/29/1995	1511
R01-126	Stanford	65	128	Female	Caucasian	Former	18	1964	>0 - 25%	Checked	Unchecked	Unchecked	Unchecked	Unchecked	Unchecked	Unchecked	Adenocarcinoma	T3	N0	M0	G2 Moderately differentiated	Absent	Yes	Wildtype	Mutant	Wildtype	No	No	No	no	N/A	N/A	36392	Alive	NA	N/A	34871	44	5/31/1995	1521
R01-127	Stanford	73	126	Male	Asian	Nonsmoker	N/A	N/A	75 - < 100%	Checked	Unchecked	Unchecked	Unchecked	Unchecked	Unchecked	Unchecked	Adenocarcinoma	T1b	N0	M0	G1 Well differentiated	Absent	No	Mutant	Wildtype	Wildtype	No	No	No	no	N/A	N/A	36334	Alive	NA	N/A	34909	26	8/17/1995	1425
R01-128	Stanford	73	125	Female	Asian	Nonsmoker	N/A	N/A	0	Unchecked	Unchecked	Unchecked	Unchecked	Checked	Unchecked	Unchecked	Adenocarcinoma	T1a	N0	M0	G2 Moderately differentiated	Absent	No	Wildtype	Wildtype	Wildtype	No	No	No	yes	distant	5/31/1996	35298	Dead	35298	328	34923	47	8/26/1995	375
R01-129	Stanford	79	173	Male	Caucasian	Former	100	1981	>0 - 25%	Unchecked	Unchecked	Unchecked	Checked	Unchecked	Unchecked	Unchecked	Adenocarcinoma	T2a	N0	M0	G3 Poorly differentiated	Absent	Yes	Wildtype	Mutant	Wildtype	No	No	No	no	N/A	N/A	35055	Alive	NA	N/A	34989	17	9/12/1995	66
R01-130	Stanford	81	102	Male	Caucasian	Former	60	1969	>0 - 25%	Unchecked	Unchecked	Checked	Unchecked	Unchecked	Unchecked	Unchecked	Adenocarcinoma	T2a	N1	M0	G2 Moderately differentiated	Present	No	Wildtype	Wildtype	Translocated	No	No	No	no	N/A	N/A	35223	Alive	NA	N/A	34965	61	10/20/1995	258
R01-131	Stanford	68	133	Female	Caucasian	Former	2	1960	50 - 75%	Unchecked	Unchecked	Unchecked	Checked	Unchecked	Unchecked	Unchecked	Adenocarcinoma	T2a	N0	M0	G2 Moderately differentiated	Absent	No	Mutant	Wildtype	Wildtype	No	No	No	no	N/A	N/A	36294	Alive	NA	N/A	35012	23	10/13/1995	1282
R01-132	Stanford	62	132	Female	Caucasian	Former	1	1968	25 - 50%	Checked	Unchecked	Unchecked	Unchecked	Unchecked	Unchecked	Unchecked	Adenocarcinoma	T1a	N0	M0	G2 Moderately differentiated	Absent	No	Mutant	Wildtype	Wildtype	No	No	No	no	N/A	N/A	36279	Alive	NA	N/A	34997	52	11/29/1995	1282
R01-133	Stanford	73	183.015	Male	Caucasian	Former	90	1971	25 - 50%	Unchecked	Unchecked	Checked	Unchecked	Unchecked	Unchecked	Unchecked	Adenocarcinoma	T2a	N2	M0	G2 Moderately differentiated	Absent	No	Wildtype	Wildtype	Wildtype	Yes	Yes	Yes	no	N/A	N/A	35654	Dead	35654	600	35004	50	10/5/1995	650
R01-134	Stanford	62	94.815	Male	Asian	Current	20	N/A	>0 - 25%	Unchecked	Unchecked	Unchecked	Checked	Unchecked	Unchecked	Unchecked	Adenocarcinoma	T1b	N0	M0	Other, Type II: Moderately to poorly differentiated	Absent	No	Wildtype	Wildtype	Wildtype	No	No	No	no	N/A	N/A	35073	Alive	NA	N/A	35053	4	12/21/1995	20
R01-135	Stanford	69	134.505	Female	Caucasian	Former	50	N/A	0	Checked	Unchecked	Unchecked	Unchecked	Unchecked	Unchecked	Unchecked	Squamous cell carcinoma	T3	N0	M0	G3 Poorly differentiated	Absent	No	Wildtype	Wildtype	Wildtype	No	No	No	no	N/A	N/A	35103	Alive	NA	N/A	35082	1	1/18/1996	21
R01-136	Stanford	57	110.118	Female	Asian	Nonsmoker	N/A	N/A	75 - < 100%	Unchecked	Unchecked	Checked	Unchecked	Unchecked	Unchecked	Unchecked	Adenocarcinoma	T1b	N0	M0	G1 Well differentiated	Absent	No	Mutant	Wildtype	Wildtype	No	No	No	no	N/A	N/A	36215	Alive	NA	N/A	35025	64	12/13/1995	1190
R01-137	Stanford	50	208.042	Female	Caucasian	Current	30	N/A	>0 - 25%	Unchecked	Unchecked	Unchecked	Checked	Unchecked	Unchecked	Unchecked	Adenocarcinoma	T2a	N0	M0	G2 Moderately differentiated	Absent	Yes	Wildtype	Mutant	Wildtype	No	No	No	no	N/A	N/A	35145	Alive	NA	N/A	35076	28	12/5/1995	69
R01-138	Stanford	68	176	Male	Asian	Former	20	1987	0	Unchecked	Unchecked	Unchecked	Checked	Unchecked	Unchecked	Unchecked	Adenocarcinoma	T2a	N0	M0	G2 Moderately differentiated	Absent	Yes	Unknown	Unknown	Unknown	No	No	No	no	N/A	N/A	35125	Dead	35125	14	35039	72	12/22/1995	86
R01-139	Stanford	65	171	Female	Caucasian	Former	41	N/A	0	Checked	Unchecked	Unchecked	Unchecked	Unchecked	Unchecked	Unchecked	Adenocarcinoma	T2a	N0	M0	G3 Poorly differentiated	Absent	Yes	Wildtype	Mutant	Wildtype	Yes	Yes	No	no	N/A	N/A	36426	Alive	NA	N/A	35154	13	3/30/1996	1272
R01-140	Stanford	46	179	Female	Caucasian	Former	5	1971	0	Checked	Unchecked	Unchecked	Unchecked	Unchecked	Unchecked	Unchecked	Adenocarcinoma	T1b	N2	M0	G2 Moderately differentiated	Present	No	Wildtype	Wildtype	Wildtype	No	No	No	no	N/A	N/A	35300	Alive	NA	N/A	35182	6	4/27/1996	118
R01-141	Stanford	79	155	Male	Hispanic/Latino	Former	5	1962	>0 - 25%	Unchecked	Unchecked	Unchecked	Unchecked	Checked	Unchecked	Unchecked	Adenocarcinoma	T1b	N0	M0	G2 Moderately differentiated	Absent	No	Mutant	Wildtype	Wildtype	No	No	No	yes	distant	4/22/1999	36371	Alive	NA	N/A	35123	87	5/11/1996	1248
R01-142	Stanford	55	171	Female	Caucasian	Former	15	1978	>0 - 25%	Checked	Unchecked	Unchecked	Unchecked	Unchecked	Unchecked	Unchecked	Adenocarcinoma	T1b	N0	M0	Other, Type I: Well to moderately differentiated	Absent	No	Mutant	Wildtype	Wildtype	No	No	No	no	N/A	N/A	36356	Alive	NA	N/A	35208	16	5/23/1996	1148
R01-144	Stanford	80	157	Male	Asian	Current	10	N/A	0	Unchecked	Unchecked	Unchecked	Checked	Unchecked	Unchecked	Unchecked	Adenocarcinoma	T1a	N0	M0	G2 Moderately differentiated	Absent	No	Wildtype	Wildtype	Wildtype	No	No	No	no	N/A	N/A	36251	Alive	NA	N/A	35242	23	6/26/1996	1009
R01-145	Stanford	77	137	Male	Asian	Former	40	1995	>0 - 25%	Unchecked	Unchecked	Checked	Unchecked	Unchecked	Unchecked	Unchecked	Adenocarcinoma	T2a	N0	M0	Other, Type II: Moderately to poorly differentiated	Absent	Yes	Wildtype	Wildtype	Wildtype	No	No	No	no	N/A	N/A	36082	Alive	NA	N/A	35319	10	8/28/1996	763
R01-146	Stanford	81	80	Female	Asian	Nonsmoker	N/A	N/A	>0 - 25%	Unchecked	Unchecked	Checked	Unchecked	Unchecked	Unchecked	Unchecked	Adenocarcinoma	T2b	N2	M0	G2 Moderately differentiated	Absent	Yes	Mutant	Wildtype	Wildtype	No	No	No	yes	distant	7/4/1997	35647	Dead	36286	276	35305	66	9/21/1996	981

## Sheet: TCGA_CLINICAL_INFO
sample_id	age	gender	status	m_stage	n_stage	stage	t_stage	os
TCGA-62-A471	64	male	Alive	M0	N1	Stage IIB	T2b	1246
TCGA-67-3773	84	female	Alive	M0	N0	Stage IB	T2	427
TCGA-NJ-A7XG	49	male	Alive	M0	N1	Stage IIIA	T4	617
TCGA-91-6848	59	male	Alive	MX	N2	Stage IIIA	T2	224
TCGA-55-6986	74	female	Alive	M0	N0	Stage IB	T2	3261
TCGA-86-6851	73	female	Alive	M0	N1	Stage IIA	T1b	179
TCGA-73-4677	74	male	Dead	M0	N0	NA	T2a	38
TCGA-78-7540	66	female	Dead	M0	N0	Stage IB	T2	1197
TCGA-55-7576	54	male	Alive	M0	N0	Stage IB	T2a	670
TCGA-55-8615	67	male	Alive	MX	N2	Stage IIIA	T3	446
TCGA-49-4501	67	female	Dead	M0	N0	Stage IB	T2	1421
TCGA-86-7954	68	female	Alive	M0	N0	Stage IB	T2	605
TCGA-44-2655	65	female	Alive	M0	N0	Stage IA	T1	1324
TCGA-49-4505	61	female	Dead	M0	N1	Stage IIB	T2	428
TCGA-97-8177	59	female	Alive	M0	N0	Stage IB	T2a	499
TCGA-J2-A4AD	61	female	Dead	MX	N0	Stage IA	T1a	550
TCGA-50-6592	71	female	Dead	M0	N0	Stage IB	T2	777
TCGA-86-8674	50	male	Alive	M0	N1	Stage IIA	T2a	806
TCGA-55-6981	53	female	Dead	M0	N2	Stage IIIA	T1	1379
TCGA-91-6836	52	female	Alive	MX	N0	Stage IB	T2	417
TCGA-44-6146	64	male	Alive	M0	N0	Stage IIB	T3	728
TCGA-62-A46P	65	male	Dead	M0	N0	Stage IB	T2	594
TCGA-86-7955	62	male	Alive	M0	N0	Stage IB	T2a	1072
TCGA-50-6597	79	female	Dead	M0	N0	Stage IB	T2	1268
TCGA-91-A4BD	78	male	Alive	MX	N1	Stage IIA	T1b	603
TCGA-67-3771	77	female	Alive	M0	N0	Stage IA	T1	610
TCGA-38-4625	66	female	Alive	M0	N0	Stage IB	T2a	2973
TCGA-86-8054	61	male	Alive	M0	N1	Stage IIB	T2b	1148
TCGA-50-5935	86	female	Dead	M0	N0	Stage IA	T1	653
TCGA-55-8089	56	male	Dead	M0	N0	Stage IA	T1a	702
TCGA-67-6217	73	female	Alive	M0	N1	Stage IIA	T2a	422
TCGA-50-6590	72	female	Dead	M0	N0	Stage IB	T2	1288
TCGA-97-8179	72	male	Alive	M0	N0	Stage IA	T1a	435
TCGA-38-4629	68	male	Dead	M0	N0	Stage IIB	T3	864
TCGA-50-5939	85	male	Dead	M0	N0	Stage IB	T2	460
TCGA-55-A48Y	69	male	Alive	M0	N0	Stage IIA	T2b	630
TCGA-97-8176	63	male	Dead	M0	N1	Stage IIIA	T3	468
TCGA-50-5931	75	female	Dead	M0	N0	Stage IB	T2	434
TCGA-91-6829	78	male	Dead	MX	N0	Stage IB	T2	1258
TCGA-49-6744	64	female	Alive	MX	N1	Stage IIA	T2a	1683
TCGA-50-5072	74	male	Dead	M0	N2	Stage IIIA	T2	250
TCGA-MP-A4SW	53	male	Dead	M0	N1	Stage IIB	T2	1778
TCGA-78-7162	75	male	Dead	M0	N0	Stage IA	T1	3169
TCGA-55-A48Z	60	female	Alive	MX	N3	Stage IIIB	T1a	651
TCGA-78-8662	53	female	Dead	M0	N0	Stage IB	T2	3361
TCGA-MN-A4N5	63	male	Alive	M0	N0	Stage IA	T1a	84
TCGA-78-8640	59	male	Alive	M0	N1	Stage IIA	T1	7062
TCGA-95-7562	71	male	Dead	M0	N1	Stage IIA	T2a	87
TCGA-73-4676	45	male	Dead	M0	N1	Stage IIA	T2a	281
TCGA-55-1596	55	male	Alive	M0	N1	Stage IIB	T2	2065
TCGA-64-1680	63	male	Alive	M1	N2	Stage IV	T2a	1126
TCGA-97-7552	70	male	Alive	MX	N0	Stage IB	T2	1932
TCGA-69-7763	69	male	Alive	M0	N0	Stage IA	T1b	690
TCGA-73-4670	69	female	Alive	M1	N0	Stage IV	T2	131
TCGA-50-5944	69	female	Alive	M0	N0	Stage IA	T1	1750
TCGA-64-5779	61	male	Alive	M0	N2	Stage IIIA	T2	864
TCGA-75-5146	NA	male	Alive	M0	N0	Stage IB	T2	2368
TCGA-97-7546	76	female	Alive	MX	N0	Stage IA	T1	1285
TCGA-55-7911	70	female	Alive	MX	N0	Stage IA	T1a	537
TCGA-55-8511	73	female	Alive	MX	N0	Stage IB	T2a	552
TCGA-44-5644	51	female	Alive	NA	N0	Stage IB	T2a	863
TCGA-55-8512	41	male	Dead	M1b	N1	Stage IV	T1a	607
TCGA-75-5125	NA	male	Dead	M0	N1	Stage IIB	T2	2027
TCGA-38-4626	57	female	Alive	M0	N0	NA	T2b	3674
TCGA-49-6742	70	male	Dead	M0	N1	Stage IIA	T2a	488
TCGA-75-6212	NA	female	Dead	M0	N1	Stage IIB	T2	1516
TCGA-44-8119	73	male	Alive	M0	N0	Stage IIB	T3	285
TCGA-69-7764	75	male	Alive	M0	N0	Stage IA	T1b	414
TCGA-38-4631	72	female	Dead	M0	N0	Stage IB	T2	354
TCGA-38-A44F	80	male	Alive	M0	N0	Stage IB	T2a	133
TCGA-83-5908	59	female	Alive	M0	N0	Stage IA	T1	824
TCGA-L4-A4E6	67	male	Alive	M0	N0	Stage IA	T1	435
TCGA-44-5643	53	male	Alive	M0	N2	Stage IIIA	T2b	1013
TCGA-86-8279	46	male	Alive	M0	N1	Stage IIA	T2a	949
TCGA-55-7724	76	female	Alive	MX	N0	Stage IB	T2a	705
TCGA-73-4662	65	female	Alive	M0	N0	Stage IA	T1	2515
TCGA-73-A9RS	41	male	Dead	M0	N0	Stage IIB	T3	340
TCGA-L9-A5IP	40	female	Dead	M1b	N2	Stage IV	T3	58
TCGA-J2-8194	69	female	Alive	MX	N0	Stage IIB	T3	724
TCGA-NJ-A4YI	87	female	Dead	M0	N2	Stage IIIA	T2	4
TCGA-55-8299	61	female	Dead	MX	N0	Stage IA	T1b	469
TCGA-78-7149	71	male	Alive	M0	N0	Stage IIIB	T4	3940
TCGA-55-6987	77	male	Alive	M0	N0	Stage IA	T1	2137
TCGA-55-6980	56	male	Alive	M0	N0	Stage IA	T1	2109
TCGA-91-6835	81	female	Alive	M0	N0	Stage IA	T1	79
TCGA-86-8585	57	male	Alive	M0	N0	Stage IB	T2a	353
TCGA-62-8398	55	male	Dead	M0	N2	Stage IIIA	T2	444
TCGA-MP-A4T4	68	female	Dead	M0	N1	Stage IIB	T2	2617
TCGA-93-A4JP	64	male	Alive	M1b	NX	Stage IV	TX	578
TCGA-S2-AA1A	68	female	Alive	M0	N0	Stage IA	T1b	513
TCGA-50-5066	72	male	Alive	M0	N0	Stage IB	T2	1442
TCGA-05-4398	47	female	Alive	M0	N3	Stage IIIB	T4	1431
TCGA-97-A4M6	45	female	Alive	M0	N0	Stage IA	T1a	568
TCGA-75-6214	NA	female	Dead	M0	N2	Stage IIIA	T2	1115
TCGA-L4-A4E5	48	female	Alive	M0	N0	Stage I	T1	578
TCGA-55-A48X	63	female	Alive	M0	N1	Stage IIA	T1b	689
TCGA-44-6774	56	female	Alive	M0	N2	Stage IIIA	T1	658
TCGA-05-5423	65	male	Alive	M0	N1	Stage IIB	T2	151
TCGA-05-4382	68	male	Alive	M0	N0	Stage IB	T2	607
TCGA-97-A4M2	66	male	Alive	M0	N0	Stage IA	T1a	624
TCGA-44-6777	85	female	Dead	MX	NX	Stage IB	T2	987
TCGA-86-8055	79	male	Dead	M0	N1	Stage IIA	T2a	124
TCGA-55-6982	79	female	Dead	M0	N1	Stage IIB	T2	995
TCGA-55-A4DF	88	male	Dead	MX	N0	Stage IA	T1b	440
TCGA-55-8096	67	female	Dead	MX	N0	Stage IB	T2a	719
TCGA-50-5930	47	male	Dead	M0	N2	Stage IIIA	T2	282
TCGA-J2-8192	65	female	Alive	MX	N1	Stage IIA	T2a	739
TCGA-67-3774	73	female	Alive	M0	N0	Stage IB	T2	385
TCGA-05-4426	71	male	Alive	M0	N0	Stage IB	T2	791
TCGA-71-8520	60	female	Dead	M0	N0	Stage IB	T2	210
TCGA-97-7553	58	female	Alive	MX	N0	Stage IA	T1	1870
TCGA-MP-A4TD	71	male	Dead	M0	N2	Stage IIIA	T2	307
TCGA-95-A4VN	62	female	Alive	M0	N1	Stage IIA	T2a	553
TCGA-97-8171	81	male	Alive	M1a	N2	Stage IV	T2a	568
TCGA-55-A492	70	female	Alive	MX	N0	Stage IA	T1a	596
TCGA-05-4430	59	female	Alive	M0	N0	Stage IB	T2	761
TCGA-49-AAR0	57	male	Alive	MX	N0	Stage IA	T1	4765
TCGA-55-A57B	80	female	Alive	M0	N0	Stage IA	T1b	546
TCGA-L9-A443	63	female	Dead	MX	N0	Stage IA	T1a	193
TCGA-95-7567	61	male	Alive	M0	N1	Stage IIB	T2b	568
TCGA-44-3396	74	female	Alive	M0	N2	Stage IIIA	T2	1130
TCGA-44-6775	72	female	Alive	MX	N0	Stage IB	T2a	705
TCGA-05-4420	41	male	Alive	M0	N0	Stage IB	T2	912
TCGA-93-A4JO	70	male	Dead	MX	N0	Stage IA	T1a	33
TCGA-69-7974	54	female	Alive	MX	N2	Stage IIIA	T2a	184
TCGA-55-A4DG	71	male	Alive	MX	N0	Stage IA	T1b	608
TCGA-55-8506	62	female	Alive	MX	N0	Stage IIB	T3	11
TCGA-05-5428	57	male	Alive	M0	N1	Stage IIA	T1b	670
TCGA-44-7672	52	female	Alive	M0	N0	Stage IA	T1b	719
TCGA-64-5781	55	female	Alive	M0	N0	Stage IB	T2	1559
TCGA-NJ-A4YP	52	male	Alive	M0	N0	Stage IB	T2a	50
TCGA-O1-A52J	74	female	Dead	MX	N0	Stage IA	T1	1798
TCGA-44-2656	59	male	Alive	M0	N0	Stage IB	T2	1429
TCGA-53-7813	51	female	Alive	M0	N0	Stage IIIB	T4	424
TCGA-62-8402	73	female	Dead	M0	N2	Stage IIIA	T2	1498
TCGA-78-7633	67	male	Dead	M0	N0	Stage IB	T2	1528
TCGA-35-4122	69	male	Alive	M0	N0	Stage IA	T1	225
TCGA-69-8253	59	female	Alive	MX	N1	Stage IIA	T1a	426
TCGA-05-4422	68	male	Alive	M0	N0	Stage IB	T2	365
TCGA-78-7535	45	male	Dead	M0	N0	Stage IB	T2	949
TCGA-86-8358	44	male	Alive	M0	N0	Stage IB	T2a	653
TCGA-MP-A4T7	75	female	Dead	M1	N0	Stage IV	T2	167
TCGA-86-8056	63	female	Alive	M0	N0	Stage IIIA	T4	139
TCGA-55-6642	63	male	Alive	MX	N0	Stage IB	T2	2449
TCGA-49-AAR9	61	male	Dead	MX	N0	Stage IIB	T3	260
TCGA-86-8074	62	female	Alive	M0	N1	Stage IIA	T1b	24
TCGA-75-7027	NA	male	Alive	M0	N0	Stage IB	T2	3059
TCGA-50-8460	74	male	Alive	M0	N0	Stage IA	T1a	829
TCGA-L9-A444	60	female	Alive	MX	N0	Stage IA	T1a	307
TCGA-91-8497	75	female	Dead	MX	N0	Stage IA	T1a	434
TCGA-05-4249	67	male	Alive	M0	N0	Stage IB	T2	1523
TCGA-44-7669	59	male	Dead	MX	N1	Stage IIA	T1b	574
TCGA-71-6725	48	female	Alive	M0	N0	Stage IB	T2	256
TCGA-55-8092	75	male	Dead	MX	N0	Stage IIB	T3	154
TCGA-73-4666	52	female	Alive	M1	N0	Stage IV	T1	800
TCGA-49-6761	68	female	Alive	MX	N2	Stage IIIA	T1	354
TCGA-78-7159	60	female	Alive	M0	NX	Stage IA	T1	1974
TCGA-55-8090	80	male	Dead	M0	N0	Stage IA	T1a	598
TCGA-55-7227	77	male	Dead	MX	N1	Stage IIIA	T3	952
TCGA-78-7145	52	female	Dead	M1	N1	Stage IV	T4	826
TCGA-78-7158	59	female	Dead	M0	N2	Stage IIIB	T4	179
TCGA-49-4507	73	female	Dead	M0	N1	Stage IIIA	T3	268
TCGA-55-6978	81	male	Dead	MX	N0	Stage IIA	T2b	176
TCGA-49-AARO	39	female	Alive	MX	N0	Stage IA	T1a	3759
TCGA-86-A4D0	48	male	Dead	M0	N0	Stage IIA	T2b	116
TCGA-NJ-A4YQ	69	female	Alive	M0	N0	Stage IA	T1b	1432
TCGA-86-7714	61	female	Dead	M0	N2	Stage IIIA	T1b	625
TCGA-78-7143	62	female	Dead	M0	N0	Stage IB	T2	4961
TCGA-91-8499	76	female	Alive	MX	N0	Stage IA	T1b	36
TCGA-86-7953	69	female	Alive	M0	N0	Stage IA	T1b	997
TCGA-55-7816	49	female	Dead	MX	NX	Stage IV	TX	468
TCGA-55-6983	81	male	Alive	M0	N1	Stage IIB	T2	2823
TCGA-53-7624	40	female	Dead	M1	N0	Stage IV	T2	1043
TCGA-L9-A7SV	69	male	Alive	M0	N1	Stage IIA	T2a	565
TCGA-55-8620	60	male	Dead	M1b	N1	Stage IV	T1a	375
TCGA-69-8255	71	male	Alive	M0	N0	Stage IA	T1a	129
TCGA-62-A46Y	70	female	Dead	M0	N2	Stage IIIA	T2	414
TCGA-97-A4M3	69	female	Alive	M0	N0	Stage IA	T1b	540
TCGA-49-AAR3	69	male	Alive	MX	N1	Stage IIB	T2	1893
TCGA-50-5068	59	female	Dead	MX	N1	Stage IIB	T2	1499
TCGA-NJ-A4YF	50	female	Alive	M0	N0	Stage IA	T1	2161
TCGA-91-6830	65	female	Alive	MX	N1	Stage IIA	T1	60
TCGA-78-7163	60	male	Alive	M0	N0	Stage IB	T2	7248
TCGA-78-8648	58	female	Dead	M0	N0	Stage IIB	T3	1209
TCGA-55-6979	59	female	Dead	M0	N1	Stage IIB	T2	237
TCGA-80-5608	NA	female	Alive	M0	N0	Stage IA	T1	2832
TCGA-62-8395	80	female	Alive	M0	N0	Stage IIB	T3	1216
TCGA-35-5375	61	male	Alive	M0	N2	Stage IIIA	T2	264
TCGA-44-6778	59	male	Alive	MX	N0	Stage IA	T1	1864
TCGA-MP-A4T6	76	female	Dead	MX	N2	Stage IIIA	T1	1790
TCGA-55-8085	64	male	Alive	M0	N0	Stage IA	T1b	904
TCGA-97-A4M5	83	male	Alive	M0	N0	Stage IA	T1b	634
TCGA-97-7547	67	female	Alive	MX	N0	Stage IB	T2	1965
TCGA-44-6145	62	female	Alive	M0	N0	Stage IA	T1	595
TCGA-49-4486	72	male	Dead	M0	N0	Stage IA	T1	2318
TCGA-62-8399	62	male	Alive	M0	N2	Stage IIIA	T2	2696
TCGA-05-5429	60	male	Dead	M0	N2	Stage IIIA	T3	275
TCGA-86-A4P8	59	female	Alive	MX	N2	Stage IIIA	T1b	805
TCGA-91-8496	63	female	Alive	MX	NX	Stage IB	T2a	505
TCGA-55-7281	70	female	Alive	M0	N0	Stage IA	T1b	872
TCGA-05-4424	70	male	Alive	M0	N0	Stage IIB	T3	913
TCGA-44-3919	71	female	Dead	M0	N0	Stage IA	T1	1026
TCGA-67-3772	82	female	Alive	M0	N0	Stage IB	T2	573
TCGA-78-7537	72	male	Dead	M0	N0	Stage IB	T2	1622
TCGA-55-7994	81	male	Alive	MX	N0	Stage IIB	T3	603
TCGA-69-A59K	60	female	Alive	M0	N0	Stage IIB	T3	591
TCGA-75-7025	NA	male	Alive	M0	N0	Stage IB	T2	3305
TCGA-55-8514	70	female	Alive	MX	N0	Stage IB	T2a	520
TCGA-44-4112	60	female	Dead	M0	N0	Stage IB	T2a	808
TCGA-55-8094	51	male	Alive	M1b	N0	Stage IV	T2b	541
TCGA-05-4425	70	female	Alive	M1	N0	Stage IV	T2	669
TCGA-55-7914	71	female	Dead	MX	N1	Stage IIA	T1b	187
TCGA-49-6767	46	female	Alive	MX	N0	Stage IIB	T3	677
TCGA-49-4490	45	female	Dead	M0	N2	Stage IIIA	T3	385
TCGA-35-4123	38	male	Alive	M0	N0	Stage IA	T1	182
TCGA-55-1594	68	male	Alive	M0	N2	Stage IIIA	T2	1178
TCGA-44-8117	54	female	Alive	M0	N0	Stage IB	T2a	385
TCGA-05-4397	65	male	Dead	M0	N1	Stage IIB	T2	731
TCGA-44-3918	60	female	Alive	M0	N0	Stage IA	T1	1036
TCGA-95-8494	67	male	Alive	M0	N1	Stage IIA	T2a	84
TCGA-MP-A4T9	54	female	Dead	MX	N2	Stage IIIA	T2	1265
TCGA-MP-A4SV	67	male	Dead	M0	N0	Stage IB	T2	2620
TCGA-93-A4JQ	49	male	Alive	MX	N0	Stage IA	T1b	526
TCGA-44-3917	33	female	Alive	M0	N0	Stage IB	T2	1183
TCGA-05-4402	56	female	Dead	M1	NX	Stage IV	T2	244
TCGA-62-8394	65	female	Dead	M0	N2	Stage IIIB	T4	139
TCGA-55-8204	87	female	Alive	MX	N0	Stage IB	T2a	515
TCGA-MN-A4N1	60	male	Alive	M0	N1	Stage IIA	T2a	827
TCGA-50-5942	67	female	Alive	M0	N0	Stage IA	T1	1847
TCGA-49-AAR4	51	male	Dead	MX	N2	Stage IIIA	T2	879
TCGA-55-8619	72	female	Alive	MX	N0	Stage IIB	T3	416
TCGA-69-7761	84	male	Alive	MX	N0	Stage IB	T2a	186
TCGA-73-7499	81	female	Dead	M0	N0	Stage IB	T2a	1531
TCGA-55-7903	64	male	Alive	MX	N0	Stage IA	T1b	567
TCGA-55-8208	73	female	Alive	M0	N0	Stage IA	T1b	674
TCGA-78-8660	69	male	Dead	M0	N1	Stage IIB	T2	321
TCGA-05-4427	65	female	Alive	M0	N1	Stage IIB	T2	791
TCGA-62-A46U	71	female	Alive	M0	N1	Stage IIB	T2	2067
TCGA-50-5933	72	male	Dead	M0	N2	Stage IIIB	T4	2393
TCGA-MP-A4TH	70	female	Alive	M0	N0	Stage IA	T1a	741
TCGA-78-7156	62	male	Dead	M1	N1	Stage IV	T4	976
TCGA-86-8669	64	male	Alive	M0	N0	Stage IA	T1b	938
TCGA-44-A47A	78	female	Alive	MX	N0	Stage IB	T2a	466
TCGA-78-7539	75	female	Alive	M0	N0	Stage IIA	T2b	791
TCGA-MP-A4T8	68	male	Dead	M0	N2	Stage IIIA	T2	161
TCGA-NJ-A55R	67	male	Alive	MX	N0	Stage IA	T1b	603
TCGA-53-A4EZ	63	male	Alive	MX	N1	Stage IIA	T2a	1071
TCGA-55-6970	67	female	Dead	MX	N2	Stage IIIA	T2	464
TCGA-86-8359	52	male	Dead	M0	N2	Stage IIIA	T3	444
TCGA-99-8032	61	male	Alive	M0	N0	Stage IA	T1a	44
TCGA-50-7109	60	male	Dead	M0	N0	Stage IA	T1	308
TCGA-44-7667	49	female	Alive	MX	N0	Stage IIB	T3	1097
TCGA-NJ-A4YG	65	male	Alive	M0	N0	Stage IB	T2	2261
TCGA-55-8302	54	male	Alive	MX	N0	Stage IB	T2	478
TCGA-64-1679	58	female	Alive	M0	N2	Stage IIIA	T1	2488
TCGA-38-7271	72	female	Dead	M0	N0	Stage IA	T1	800
TCGA-50-6595	74	female	Dead	M0	N2	Stage IIIA	T2	189
TCGA-55-6968	61	male	Dead	M1	N0	Stage IV	T1	1293
TCGA-44-8120	58	male	Alive	M0	N0	Stage IB	T2a	260
TCGA-99-8025	72	female	Alive	M0	N2	Stage IIIA	T3	1060
TCGA-50-6594	79	female	Dead	M0	N2	Stage IIIA	T3	370
TCGA-44-A479	73	female	Alive	MX	N0	Stage IB	T2	486
TCGA-86-8076	42	male	Alive	M0	N0	Stage IA	T1	993
TCGA-MP-A4TF	58	female	Dead	M0	N0	Stage IIA	T2b	336
TCGA-78-7161	69	female	Dead	M0	N0	Stage IIB	T3	291
TCGA-38-4632	42	male	Dead	M1	N1	Stage IV	T2	1357
TCGA-95-8039	72	male	Alive	MX	N0	Stage IA	T1	830
TCGA-86-8075	66	female	Dead	M0	N0	Stage IB	T2	694
TCGA-44-6147	67	female	Alive	M0	NX	Stage IA	T1b	845
TCGA-69-7760	73	male	Alive	M0	N0	Stage IIB	T3	202
TCGA-44-6148	60	male	Alive	M0	N0	Stage IA	T1b	704
TCGA-64-1677	77	female	Dead	M0	N2	Stage IIIA	T2	628
TCGA-NJ-A55O	56	female	Alive	M0	N1	Stage IIA	T1b	13
TCGA-05-5420	67	male	Alive	M0	N2	Stage IIIA	T2	457
TCGA-97-8174	67	male	Dead	M0	N0	Stage IIA	T2b	164
TCGA-MP-A4SY	61	male	Dead	M0	N1	Stage IIB	T2	1501
TCGA-55-6971	59	female	Alive	MX	N0	Stage IB	T2	1400
TCGA-55-8621	75	female	Alive	MX	N0	Stage IA	T1a	515
TCGA-86-A456	78	female	Alive	M0	N0	Stage IA	T1a	896
TCGA-55-7573	72	female	Alive	MX	N0	Stage IA	T1b	487
TCGA-MP-A5C7	76	female	Alive	M0	N0	Stage IB	T2	2248
TCGA-MP-A4TJ	62	female	Dead	M0	N0	Stage IA	T1	339
TCGA-64-5778	60	male	Alive	M0	N0	Stage IB	T2	1305
TCGA-55-7726	72	female	Alive	MX	N0	Stage IA	T1b	652
TCGA-62-8397	70	female	Alive	M0	N0	Stage IIB	T3	1289
TCGA-L9-A8F4	64	female	Alive	MX	N0	Stage IB	T2a	476
TCGA-91-6828	70	male	Alive	M0	N0	Stage IA	T1a	323
TCGA-91-6849	75	female	Alive	MX	N2	Stage IIIA	T2	35
TCGA-99-8033	74	female	Dead	M1	NX	Stage IV	TX	656
TCGA-55-8205	76	female	Alive	M0	N0	Stage IIA	T2b	599
TCGA-55-8510	55	female	Alive	MX	N0	Stage IB	T2a	539
TCGA-44-A47B	79	male	Alive	M0	N0	Stage IB	T2a	287
TCGA-99-7458	74	female	Alive	M0	N0	Stage IIIA	T4	747
TCGA-49-AAQV	63	female	Dead	MX	N1	Stage II	T1	677
TCGA-99-8028	50	female	Alive	M0	N0	Stage IA	T1a	1118
TCGA-91-6847	62	female	Alive	MX	N0	Stage IB	T2	842
TCGA-MP-A4TA	75	female	Dead	M0	N0	Stage IA	T1	950
TCGA-49-AARN	56	female	Dead	MX	N0	Stage IA	T1	1135
TCGA-50-5049	70	male	Alive	M0	N0	Stage IA	T2	3094
TCGA-55-5899	58	male	Alive	M0	N1	NA	T1a	930
TCGA-MP-A4TC	77	male	Dead	M0	N2	Stage IIIA	T1	74
TCGA-49-AARQ	41	female	Alive	MX	N0	Stage I	T2	6732
TCGA-05-4384	66	male	Alive	M0	N2	Stage IIIA	T2	426
TCGA-55-8203	69	female	Alive	M0	N0	Stage IA	T1b	547
TCGA-50-6591	63	female	Dead	M1	N0	Stage IV	T2	119
TCGA-44-7670	47	female	Alive	M0	N1	Stage IIA	T1b	882
TCGA-05-5425	68	male	Alive	M0	N1	Stage IIB	T2b	882
TCGA-49-AARR	68	male	Alive	MX	N0	Stage IA	T1	4992
TCGA-49-6745	82	male	Alive	M0	N2	Stage IIIA	T2a	522
TCGA-86-7711	70	male	Dead	M0	N1	Stage IIA	T2a	1046
TCGA-97-8552	55	female	Alive	MX	N0	Stage I	T1a	626
TCGA-50-8459	68	male	Alive	M0	N0	Stage IIB	T3	1119
TCGA-93-A4JN	71	male	Alive	M1a	N0	Stage IV	T2a	718
TCGA-95-A4VP	66	female	Alive	M0	N2	Stage IIIA	T2b	605
TCGA-86-A4P7	63	female	Alive	M0	N0	Stage IB	T2a	415
TCGA-50-5045	57	female	Dead	M0	N1	NA	T2	2174
TCGA-69-8453	77	male	Alive	MX	N0	Stage IIB	T3	813
TCGA-05-4396	76	male	Dead	M0	N1	Stage IIIB	T4	303
TCGA-55-7725	68	female	Alive	MX	N0	Stage IA	T1a	442
TCGA-55-6975	61	male	Dead	M0	N1	Stage IIB	T2	118
TCGA-78-7150	59	male	Dead	M0	N1	Stage IIB	T2	666
TCGA-49-4512	69	female	Dead	MX	N2	Stage IIIA	T2	905
TCGA-55-8206	56	male	Alive	M0	N0	Stage IA	T1b	888
TCGA-05-4417	51	female	Alive	M0	N0	Stage IB	T2	455
TCGA-55-A491	81	female	Alive	MX	N0	Stage IA	T1b	626
TCGA-49-6743	81	female	Alive	MX	N2	Stage IIIA	T1	1621
TCGA-05-4389	70	male	Alive	M0	N0	Stage IA	T1	1369
TCGA-86-7701	66	male	Alive	M1	N0	Stage IV	T2	947
TCGA-55-8513	77	female	Alive	MX	N0	Stage IIB	T3	791
TCGA-55-1592	65	male	Dead	M0	N0	Stage IA	T2	701
TCGA-95-7948	42	female	Alive	M0	N0	Stage IB	T2a	476
TCGA-44-7660	72	male	Alive	MX	N0	Stage IB	T2	592
TCGA-69-7979	71	female	Alive	MX	N0	Stage IB	T2a	408
TCGA-L9-A743	56	male	Alive	M0	N1	Stage IIA	T2a	664
TCGA-64-5815	74	male	Alive	M0	N1	Stage IIB	T2	866
TCGA-55-7574	64	female	Dead	M0	N0	Stage IB	T2a	995
TCGA-L9-A50W	75	male	Dead	MX	N1	Stage IIA	T1b	442
TCGA-86-8278	63	female	Alive	M0	N1	Stage IIB	T2	944
TCGA-55-8614	76	male	Alive	MX	N0	Stage IB	T2a	536
TCGA-78-8655	77	female	Alive	M0	N0	Stage IA	T1	2360
TCGA-97-7554	83	female	Alive	M0	N2	Stage IIIA	T2a	775
TCGA-50-6673	84	female	Dead	M0	N0	Stage I	T1	22
TCGA-44-7662	61	male	Alive	MX	N0	Stage IB	T2a	218
TCGA-95-7944	71	male	Alive	M0	N0	Stage IA	T1a	377
TCGA-55-7995	73	female	Alive	M0	N0	Stage IA	T1b	889
TCGA-97-8547	78	female	Alive	MX	N2	Stage IIIA	T2a	657
TCGA-73-7498	58	female	Alive	M0	N0	Stage IA	T1b	1189
TCGA-55-A494	61	female	Alive	MX	N0	Stage IB	T2a	481
TCGA-73-4675	59	male	Dead	M0	N1	Stage IIIA	T3	922
TCGA-95-7039	54	female	Alive	MX	N0	Stage IIB	T3	1272
TCGA-05-4433	82	male	Alive	M0	N0	Stage IB	T2	730
TCGA-69-7980	70	female	Alive	M0	N0	Stage I	T1b	411
TCGA-73-4658	80	female	Dead	M0	N0	Stage IB	T2	1600
TCGA-55-8097	60	female	Alive	MX	N0	Stage IA	T1a	476
TCGA-73-4668	66	female	Alive	M0	N1	Stage IIB	T2	467
TCGA-55-8207	73	male	Alive	MX	N0	Stage IB	T2a	977
TCGA-97-7941	72	female	Alive	MX	N0	Stage IA	T1b	484
TCGA-55-7910	50	female	Alive	M0	N0	Stage IIA	T2b	1040
TCGA-55-8301	58	male	Alive	MX	N0	Stage IB	T2a	534
TCGA-78-7166	84	male	Dead	M0	N1	Stage IIB	T2	258
TCGA-78-7152	65	male	Dead	M0	N0	Stage IB	T2	1215
TCGA-49-4506	68	female	Dead	M0	N1	Stage IIB	T2	999
TCGA-05-4390	58	female	Alive	M0	N0	Stage IB	T2	1126
TCGA-44-7659	70	male	Alive	MX	N0	Stage IA	T1b	691
TCGA-49-4514	79	female	Alive	M0	N0	Stage IA	T1	1700
TCGA-55-A490	78	male	Dead	MX	N0	Stage IIA	T2b	99
TCGA-NJ-A55A	76	female	Alive	M0	N0	Stage IB	T2	15
TCGA-55-7727	70	male	Alive	MX	N2	Stage IIIA	T1a	119
TCGA-55-8508	60	female	Alive	MX	N1	Stage IIA	T2a	617
TCGA-44-2668	51	male	Dead	M0	N0	Stage IB	T2	761
TCGA-93-8067	77	male	Alive	MX	N0	Stage IB	T2a	186
TCGA-86-8673	61	male	Alive	M0	N0	Stage IB	T2	862
TCGA-69-7765	56	male	Alive	MX	N0	NA	T4	165
TCGA-49-4487	72	female	Dead	M0	N0	Stage IA	T1	855
TCGA-MP-A4TE	56	male	Dead	MX	N0	Stage IIA	T2b	896
TCGA-44-2659	65	female	Alive	M0	N1	Stage IIB	T1	1367
TCGA-44-A4SU	67	female	Dead	MX	N0	Stage IA	T1a	409
TCGA-55-7907	77	male	Dead	MX	N1	Stage IIA	T2a	343
TCGA-97-A4M1	52	female	Alive	M0	N0	Stage IA	T1a	601
TCGA-86-8672	59	male	Dead	M0	N0	Stage IIB	T3	19
TCGA-91-7771	62	male	Alive	MX	N0	Stage IIB	T3	492
TCGA-78-7160	61	male	Dead	M1	N2	Stage IV	T4	697
TCGA-44-6776	60	female	Alive	MX	N0	Stage IA	T1	2616
TCGA-78-7153	65	female	Alive	M0	N0	Stage IB	T2	3635
TCGA-62-A46R	54	female	Dead	M0	N0	Stage IB	T2	1725
TCGA-75-6206	NA	male	Alive	M0	N0	Stage IB	T2	2590
TCGA-86-8671	72	female	Alive	M0	N1	Stage IIB	T2b	839
TCGA-55-6972	72	male	Dead	M0	N0	Stage IB	T2	1632
TCGA-64-1681	61	female	Dead	M0	N0	Stage IA	T1	1167
TCGA-95-7043	63	female	Dead	MX	N0	Stage IA	T1a	503
TCGA-97-A4M7	74	male	Alive	M0	N0	Stage IA	T1b	629
TCGA-49-4494	77	male	Dead	M0	N2	Stage IIIA	T3	1081
TCGA-64-5775	71	male	Dead	M0	N0	Stage IIIA	T4	62
TCGA-50-5946	62	male	Alive	MX	N0	Stage IA	T1	1617
TCGA-44-6779	50	female	Dead	MX	N1	Stage IIB	T2	500
TCGA-97-8172	75	female	Alive	M0	N0	Stage IB	T2a	545
TCGA-44-7661	69	female	Dead	M0	N0	Stage IB	T2a	557
TCGA-50-5055	79	female	Dead	M0	N1	Stage IIA	T1	1830
TCGA-38-4628	65	female	Dead	M0	N1	Stage IIB	T2	1492
TCGA-86-7713	70	male	Alive	M0	N0	Stage IIA	T2b	1157
TCGA-44-2662	65	male	Alive	M0	N0	Stage IB	T2	1280
TCGA-67-6216	57	female	Alive	M0	N0	Stage IA	T1a	141
TCGA-55-7283	76	female	Alive	MX	N2	Stage IIIA	T3	609
TCGA-73-4659	66	male	Dead	M0	N2	Stage IIIA	T2	711
TCGA-86-8073	58	male	Alive	M0	N0	Stage IB	T2a	740
TCGA-49-AARE	51	female	Dead	MX	N0	Stage IA	T1	1229
TCGA-05-4403	76	male	Alive	M0	N0	Stage IB	T2	578
TCGA-MN-A4N4	57	male	Alive	M0	N0	Stage IA	T1b	1175
TCGA-55-8091	74	male	Alive	MX	N0	Stage IB	T2	600
TCGA-05-4415	57	male	Dead	M0	N2	Stage IIIB	T4	91
TCGA-75-5147	NA	female	Alive	M0	N0	Stage IB	T2	1333
TCGA-78-7154	72	male	Dead	M0	N2	Stage IIIA	T3	593
TCGA-05-4418	69	male	Dead	M0	N2	Stage IIIA	T3	274
TCGA-55-1595	74	female	Alive	M0	N0	Stage IA	T1	1479
TCGA-95-A4VK	74	female	Alive	M0	N2	Stage IIIA	T2b	651
TCGA-99-AA5R	70	female	Alive	M0	N0	Stage IA	T1a	658
TCGA-53-7626	76	female	Dead	M0	N1	Stage IIA	T1	929
TCGA-50-8457	63	female	Alive	M0	N0	Stage IA	T1a	1125
TCGA-91-6840	59	female	Alive	M0	N0	Stage IA	T1b	372
TCGA-55-8507	53	male	Alive	MX	N0	Stage IA	T1a	418
TCGA-55-6969	52	male	Alive	M0	N0	Stage IB	T2	1239
TCGA-38-4627	64	female	Dead	M0	N1	Stage IIA	T1b	1147
TCGA-49-4488	74	female	Dead	MX	N0	Stage IA	T1	869
TCGA-62-A46O	65	female	Dead	M0	N0	Stage IB	T2	1454
TCGA-86-8280	54	female	Alive	M0	N0	Stage IIA	T2b	701
TCGA-05-4434	67	female	Dead	M1	N1	Stage IV	T4	457
TCGA-44-A47G	73	female	Alive	M0	N0	Stage IA	T1	351
TCGA-78-7536	69	male	Dead	M0	N2	Stage IIIA	T2	244
TCGA-91-6831	66	male	Alive	MX	N0	Stage IB	T2	310
TCGA-55-7728	64	female	Alive	MX	N0	Stage IB	T2a	704
TCGA-67-6215	52	female	Alive	M0	N0	Stage IB	T2a	174
TCGA-69-7973	42	female	Alive	M0	N0	Stage IB	T2a	230
TCGA-86-6562	52	male	Dead	M0	N1	Stage IIA	T2a	376
TCGA-55-7815	76	male	Alive	MX	N0	Stage IB	T2a	773
TCGA-97-A4M0	60	female	Alive	M0	N0	Stage IB	T2a	652
TCGA-44-5645	61	female	Alive	NA	NX	Stage IA	T1	852
TCGA-62-A46S	73	male	Dead	M0	N0	Stage IB	T2	1653
TCGA-86-A4JF	56	male	Dead	M0	N0	Stage IIB	T3	737
TCGA-05-5715	69	female	Alive	M0	N0	Stage IB	T2a	62
TCGA-95-7947	67	male	Alive	M0	N0	Stage IA	T1a	477
TCGA-50-6593	49	female	Dead	M0	N2	Stage IIIA	T1	336
TCGA-44-2666	43	male	Dead	M0	N0	Stage IB	T2	97
TCGA-50-5051	42	female	Dead	M0	N2	Stage IIIA	T2	478
TCGA-J2-A4AG	66	female	Alive	MX	N0	Stage IA	T1b	988
TCGA-55-8087	59	female	Alive	MX	N0	Stage IB	T2a	462
TCGA-97-A4LX	81	male	Alive	M0	N0	Stage IB	T2a	614
TCGA-55-A493	54	female	Alive	M0	N0	Stage IB	T2a	28
TCGA-62-A472	70	male	Alive	M0	N0	Stage IIB	T3	910
TCGA-80-5611	NA	male	Alive	M0	N0	Stage IB	T2	2595
TCGA-55-6985	58	female	Alive	MX	N0	Stage IB	T2	1233
TCGA-J2-A4AE	77	female	Alive	MX	N0	Stage IA	T1a	1079
TCGA-62-A470	84	male	Dead	M0	N0	Stage IB	T2	1194
TCGA-78-7542	56	male	Dead	M0	N0	Stage IB	T2	321
TCGA-55-6543	60	female	Alive	MX	N0	Stage IA	T1b	435
TCGA-97-7938	76	female	Dead	MX	N0	Stage IA	T1a	18
TCGA-05-4432	66	male	Alive	M0	N1	Stage IIB	T2	761
TCGA-93-7348	75	female	Alive	MX	N0	Stage IA	T1a	531
TCGA-78-7147	67	female	Dead	M0	N1	Stage IIB	T2	586
TCGA-78-7148	71	male	Dead	M0	N1	Stage IIB	T2	626
TCGA-35-3615	57	male	Alive	M0	N0	Stage IB	T2	14
TCGA-91-A4BC	59	male	Alive	MX	N0	Stage IIA	T2b	44
TCGA-44-7671	64	male	Alive	M0	N0	Stage IB	T2a	889
TCGA-50-5932	75	male	Dead	M0	N1	Stage IIB	T2	1235
TCGA-38-6178	70	female	Alive	NA	N2	Stage IIIA	T2b	448
TCGA-67-3770	70	female	Alive	M0	N0	Stage IA	T1	610
TCGA-93-7347	76	female	Alive	MX	N0	Stage IA	T1a	683
TCGA-50-5936	58	male	Dead	M0	N2	Stage IIIA	T2	257
TCGA-55-6984	71	female	Dead	M0	N1	Stage IIB	T2	760
TCGA-69-8254	85	male	Alive	NA	NA	NA	T2b	409
TCGA-55-6712	71	male	Dead	MX	N1	Stage IIA	T2a	171
TCGA-38-4630	75	female	Dead	M0	N0	Stage IB	T2	1073
TCGA-4B-A93V	52	female	Dead	M0	N0	Stage IA	T1b	300
TCGA-86-8668	61	female	Alive	M0	N0	Stage IA	T1b	423
TCGA-MP-A4TI	72	male	Dead	M0	N1	Stage IIA	T2a	429
TCGA-44-2661	69	female	Alive	M0	N0	Stage IA	T1	1159
TCGA-50-5941	55	female	Alive	M0	N2	Stage IIIA	T2a	1474
TCGA-44-2657	74	female	Alive	M0	NX	Stage IB	T2	1351
TCGA-97-8175	55	female	Alive	M0	N0	Stage IB	T2a	551
TCGA-69-7978	59	male	Alive	MX	N1	Stage IIB	T2b	134
TCGA-05-4405	74	female	Alive	M0	N0	Stage IB	T2	610
TCGA-55-8505	62	male	Alive	MX	N2	Stage IIIA	T1a	440
TCGA-49-4510	51	female	Dead	M0	N1	Stage IIB	T2	896
TCGA-64-1678	70	female	Alive	M0	N0	NA	T2b	1189
TCGA-MP-A4TK	56	female	Dead	MX	N1	Stage IIB	T2	582
TCGA-62-A46V	78	female	Alive	M0	N0	Stage IB	T2	2199
TCGA-49-AAR2	64	male	Alive	MX	N0	Stage IB	T2	2224
TCGA-44-A4SS	73	male	Alive	M0	N0	Stage IA	T1b	415
TCGA-05-4250	79	female	Dead	M0	N1	Stage IIIA	T3	121
TCGA-50-5044	72	female	Dead	M0	N1	Stage IIIB	T4	624
TCGA-64-1676	58	male	Alive	M0	N0	Stage IA	T1a	1728
TCGA-44-2665	55	female	Alive	M0	N1	Stage IIB	T2	1301
TCGA-78-7155	68	male	Dead	M0	N0	Stage IB	T2	1171
TCGA-97-7937	65	male	Alive	MX	N0	Stage IB	T2a	564
TCGA-64-5774	60	male	Alive	M0	N0	Stage IB	T2	2676
TCGA-78-7220	53	female	Dead	M0	N2	Stage IIIA	T2	807
TCGA-78-7167	77	male	Dead	M1	N0	Stage IV	T2	2681
TCGA-55-8616	58	female	Alive	M0	N0	Stage IB	T2a	48
TCGA-55-7570	60	male	Alive	MX	N0	Stage IA	T1a	824
TCGA-78-7146	71	female	Dead	M0	N2	Stage IIIA	T2	173
TCGA-44-3398	77	female	Alive	M0	N0	Stage IA	T1b	1163
TCGA-77-A5GF	70	male	Dead	M0	N1	Stage IIA	T2a	840
TCGA-NC-A5HJ	59	male	Dead	M0	N0	Stage IIB	T3	418
TCGA-85-7843	50	male	Alive	M0	N1	Stage IIA	T2a	35
TCGA-34-8455	67	male	Dead	M1a	N0	Stage IV	T4	123
TCGA-39-5037	65	male	Alive	M0	N1	Stage IIA	T1b	1690
TCGA-77-7338	64	male	Dead	M0	N0	Stage IB	T2	5
TCGA-NK-A7XE	66	male	Alive	M0	N2	Stage IIIB	T4	13
TCGA-22-1016	65	male	Dead	M0	N0	Stage IB	T2	822
TCGA-21-1083	75	male	Dead	M0	N0	Stage IA	T1	1315
TCGA-18-3419	73	male	Alive	M0	N1	Stage IIB	T2	2811
TCGA-LA-A7SW	71	male	Dead	MX	N1	Stage IIIA	T3	408
TCGA-34-8454	62	female	Alive	M0	N1	Stage IIIA	T3	1180
TCGA-63-A5MG	68	male	Alive	M0	N0	Stage IB	T2	2148
TCGA-85-A4QR	67	male	Alive	M0	N0	Stage IB	T2a	600
TCGA-85-7699	73	male	Dead	M0	N0	Stage IIIA	T4	1001
TCGA-43-2576	62	female	Alive	M0	N2	Stage IIIA	T2	1223
TCGA-63-7021	NA	male	Alive	M0	N0	Stage IA	T1	2142
TCGA-37-4132	61	female	Alive	M1	N0	Stage IV	T2	227
TCGA-21-1078	77	male	Dead	M0	N0	Stage IB	T2	474
TCGA-22-4604	73	male	Dead	M0	N1	Stage IIA	T2a	399
TCGA-96-A4JL	78	female	Alive	M0	N1	Stage IIA	T2a	842
TCGA-33-4582	55	male	Dead	M0	N0	Stage IA	T1	3149
TCGA-60-2723	74	female	Alive	M0	N0	Stage IB	T2	1092
TCGA-O2-A52N	78	male	Dead	MX	N0	Stage I	T2	1006
TCGA-43-8115	72	female	Alive	MX	N1	Stage IIA	T2a	407
TCGA-21-1082	61	male	Alive	M0	N0	Stage IB	T2	3644
TCGA-90-6837	64	male	Alive	MX	N0	Stage IIB	T3	758
TCGA-56-8082	80	female	Alive	MX	N0	Stage IIA	T2b	455
TCGA-52-7811	67	male	Dead	M0	N0	Stage IB	T2	266
TCGA-68-A59I	73	female	Alive	M0	N1	Stage IIIA	T3	492
TCGA-77-7140	69	female	Dead	M0	N1	Stage IIB	T2	632
TCGA-98-8021	75	female	Alive	M0	N0	Stage IA	T1a	937
TCGA-85-7844	71	male	Alive	M0	N0	Stage IB	T2a	911
TCGA-LA-A446	68	male	Alive	MX	N0	Stage IA	T1b	401
TCGA-66-2734	62	female	Alive	M0	N0	Stage IB	T2	1311
TCGA-58-8386	75	male	Dead	M1	NX	Stage IV	T3	1
TCGA-39-5019	70	male	Alive	M0	N0	Stage IB	T2a	3387
TCGA-58-8393	68	female	Alive	M0	N0	Stage IB	T2a	1058
TCGA-66-2771	60	male	Alive	M0	N1	Stage IIB	T2	578
TCGA-85-8352	67	male	Dead	M0	N1	Stage IIIA	T3	161
TCGA-70-6723	65	male	Alive	M0	N0	Stage IIA	T3	375
TCGA-NC-A5HR	75	female	Alive	M0	N1	Stage IIA	T2a	1244
TCGA-77-A5G6	66	male	Dead	M0	N2	Stage IIIA	T2	678
TCGA-66-2767	62	male	Alive	M0	N3	Stage IIIB	T2	61
TCGA-39-5016	44	male	Alive	M0	N1	Stage IIA	T2a	3850
TCGA-22-1011	73	male	Dead	M0	N0	Stage IB	T2	53
TCGA-96-7544	83	male	Dead	MX	N1	Stage IIB	T2	2160
TCGA-85-8288	70	male	Dead	M0	N1	Stage IIA	T1b	402
TCGA-77-7465	58	male	Alive	M0	N1	Stage IIA	T2a	990
TCGA-34-5927	70	female	Alive	M0	N0	Stage IA	T1	1361
TCGA-18-4721	74	male	Alive	M0	N0	Stage IA	T1	4694
TCGA-63-A5MI	65	male	Alive	M0	N2	Stage IIIA	T2	1784
TCGA-O2-A52W	63	male	Dead	MX	N0	Stage I	T2	261
TCGA-56-A49D	67	male	Alive	MX	N2	Stage IIIA	T2a	637
TCGA-58-A46L	73	male	Alive	M0	N2	Stage IIIA	T2	1723
TCGA-37-A5EM	49	male	Alive	M0	N0	Stage II	T2	867
TCGA-56-7579	61	male	Dead	M0	N1	Stage IIIA	T3	951
TCGA-56-7221	79	male	Alive	M0	N0	Stage IB	T2	608
TCGA-66-2763	63	female	Alive	M0	N0	Stage IB	T2	30
TCGA-66-2744	71	male	Alive	M0	N1	Stage IIB	T2	30
TCGA-56-8629	63	male	Alive	MX	N0	Stage IIA	T2b	481
TCGA-60-2711	64	female	Alive	M0	N0	Stage IB	T2	1260
TCGA-37-4135	68	male	Alive	M0	N0	Stage IB	T2a	207
TCGA-77-8139	72	male	Alive	M0	N0	Stage IIB	T3	3166
TCGA-98-A53D	68	male	Dead	M0	N0	Stage IIB	T3	645
TCGA-56-8628	78	male	Alive	MX	N0	Stage IA	T1b	616
TCGA-22-4591	80	male	Dead	M0	N2	Stage IIIA	T3	623
TCGA-21-1076	54	female	Alive	M0	N0	Stage IB	T2	1852
TCGA-92-7341	71	male	Alive	MX	N0	Stage IB	T2a	106
TCGA-56-8625	66	female	Dead	MX	N1	Stage IIIA	T3	315
TCGA-66-2777	71	male	Alive	M0	N0	Stage IB	T2	61
TCGA-22-1017	62	male	Dead	M0	N0	Stage IA	T1	1485
TCGA-85-A4JB	74	male	Alive	M0	N0	Stage IIB	T3	942
TCGA-33-AASB	66	male	Dead	MX	N0	Stage IB	T2	211
TCGA-NK-A5CR	77	male	Alive	MX	N0	Stage IB	T2	2542
TCGA-22-4605	78	female	Dead	M0	N0	Stage IB	T2	974
TCGA-77-8138	74	male	Dead	M0	N0	Stage IB	T2	539
TCGA-21-1070	60	female	Alive	M0	N0	Stage IIIA	T3	3636
TCGA-56-A5DR	81	male	Alive	MX	N0	Stage IA	T1a	4
TCGA-21-1081	69	male	Dead	M0	N1	Stage IIB	T2	284
TCGA-22-4613	73	female	Dead	M0	N0	Stage IA	T1b	358
TCGA-18-5592	57	male	Alive	M0	N0	Stage IIB	T3	1519
TCGA-60-2708	64	female	Alive	M0	N1	Stage IIB	T2	2447
TCGA-56-8624	84	male	Alive	MX	N0	Stage IIB	T3	420
TCGA-63-7020	NA	male	Alive	M0	N0	Stage IA	T1	2133
TCGA-85-8481	70	male	Dead	M0	N0	Stage IIB	T3	236
TCGA-85-6175	63	female	Dead	M0	N0	Stage IIB	T3	294
TCGA-94-A4VJ	71	female	Alive	M0	N0	Stage IA	T1b	430
TCGA-22-4607	75	male	Dead	M0	N0	Stage IB	T2a	587
TCGA-56-8201	74	male	Dead	MX	N0	Stage IIB	T3	397
TCGA-39-5029	67	male	Dead	M0	N2	Stage IIIA	T1b	740
TCGA-77-7463	75	male	Dead	M0	N0	Stage IB	T2	1423
TCGA-51-4079	73	female	Dead	NA	N0	Stage IB	T2	12
TCGA-22-5485	58	female	Dead	M0	N0	Stage IA	T1a	916
TCGA-34-5236	60	male	Dead	M0	N0	Stage IIB	T3	276
TCGA-63-7023	NA	male	Alive	M0	N1	Stage IIA	T1	1682
TCGA-66-2765	64	male	Alive	M0	N0	Stage IB	T2	61
TCGA-77-8153	77	female	Alive	M0	N0	Stage IB	T2	1992
TCGA-94-7033	73	male	Alive	MX	N0	Stage IB	T2	640
TCGA-68-A59J	74	female	Alive	MX	N0	Stage IB	T2a	448
TCGA-60-2720	60	female	Alive	M0	N0	Stage IB	T2	97
TCGA-37-4133	63	male	Alive	M0	N0	Stage IIIA	T4	238
TCGA-94-8035	64	male	Alive	MX	N0	Stage IIB	T3	122
TCGA-34-5234	71	female	Alive	M0	N0	Stage IA	T1	2271
TCGA-63-A5MW	76	male	Alive	M0	N0	Stage IB	T2	1639
TCGA-18-3421	65	male	Alive	M0	N0	Stage IB	T2	2645
TCGA-85-8666	65	male	Dead	M0	N0	Stage IB	T2a	687
TCGA-96-8170	75	female	Alive	M0	N1	Stage IIA	T1a	531
TCGA-68-7755	60	female	Alive	M0	N1	Stage IIA	T1b	83
TCGA-56-7222	60	male	Dead	M0	N0	Stage IB	T2a	562
TCGA-33-4586	57	male	Dead	M0	N2	Stage IIIA	T2	428
TCGA-77-7142	59	female	Alive	M0	N0	Stage IB	T2	2227
TCGA-43-2578	59	female	Dead	M0	N0	Stage IA	T1	684
TCGA-56-7223	66	male	Dead	MX	N1	Stage IIIA	T3	442
TCGA-43-6770	59	female	Alive	MX	N0	Stage IB	T2a	653
TCGA-85-8052	53	male	Alive	M0	N0	Stage IIB	T3	734
TCGA-22-5480	66	female	Dead	M0	N0	Stage IA	T1b	2170
TCGA-56-8308	79	male	Alive	MX	N0	Stage IIB	T3	517
TCGA-39-5024	65	female	Alive	M0	N2	Stage IIIA	T2a	2510
TCGA-52-7622	62	female	Alive	M0	N0	Stage IA	T1a	862
TCGA-51-6867	72	female	Dead	M0	N0	Stage I	T1	1856
TCGA-63-A5MY	63	male	Alive	M0	N0	Stage IA	T1b	1052
TCGA-60-2697	41	male	Dead	M0	N2	Stage IIA	T2	372
TCGA-22-1005	63	male	Dead	M0	N0	Stage IA	T1	1953
TCGA-60-2726	56	male	Dead	M0	N1	Stage IIA	T2	358
TCGA-56-8083	56	male	Alive	MX	N0	Stage IB	T2a	150
TCGA-66-2737	72	male	Alive	M0	N1	Stage IIB	T2	61
TCGA-39-5036	73	male	Alive	M0	N0	Stage IB	T2	2165
TCGA-56-1622	58	male	Dead	M0	N0	Stage IB	T2	881
TCGA-51-4081	55	male	Alive	M0	N1	Stage IIB	T2a	911
TCGA-90-7766	66	female	Alive	MX	N0	Stage IA	T1b	289
TCGA-98-A53J	77	male	Alive	M0	N0	Stage IB	T2a	630
TCGA-66-2792	58	male	Alive	M0	N1	Stage IIB	T2	913
TCGA-43-6647	69	female	Alive	MX	N1	Stage IIB	T2b	757
TCGA-92-8063	52	male	Alive	MX	N2	Stage IIIA	T2b	122
TCGA-22-5492	73	female	Dead	M0	N2	Stage IIIA	T2a	506
TCGA-NC-A5HO	70	female	Alive	M0	N1	Stage IIIA	T3	1336
TCGA-66-2756	68	male	Alive	M0	N0	Stage IIIB	T4	30
TCGA-77-8008	68	male	Dead	M0	N0	Stage IB	T2	2639
TCGA-94-A5I4	61	male	Alive	MX	N1	Stage IIA	T2a	491
TCGA-33-4547	68	male	Alive	M0	N0	Stage IB	T2	2419
TCGA-34-2608	84	male	Dead	M0	N0	Stage IB	T2	1000
TCGA-58-8392	70	male	Dead	M0	N0	Stage IB	T2a	501
TCGA-34-5239	75	male	Alive	M0	N0	Stage IIIA	T4	1834
TCGA-77-8140	66	female	Dead	M0	N1	Stage IIB	T2	351
TCGA-60-2704	73	male	Dead	M0	N1	Stage IIB	T2	1154
TCGA-33-4587	63	female	Dead	MX	N0	Stage IB	T2	1656
TCGA-85-6561	66	male	Alive	M0	NX	Stage IB	T2a	1224
TCGA-60-2709	69	male	Alive	MX	N0	Stage IB	T2	1505
TCGA-22-4609	81	male	Dead	M0	N0	Stage IA	T1	291
TCGA-85-8287	72	male	Dead	M0	N0	Stage IA	T1b	23
TCGA-33-4589	62	female	Dead	M0	N1	Stage IIB	T2	47
TCGA-37-3792	69	male	Alive	M0	N0	Stage IB	T2	12
TCGA-NC-A5HP	69	male	Dead	M1b	N0	Stage IV	T2a	770
TCGA-21-5784	80	female	Alive	M0	N0	Stage IB	T2	1268
TCGA-NC-A5HQ	70	male	Dead	M0	N2	Stage IIIA	T3	448
TCGA-18-4086	64	male	Dead	M0	N0	Stage IB	T2	85
TCGA-96-7545	73	male	Dead	MX	N0	Stage IA	T1	1736
TCGA-85-A4JC	84	male	Dead	M0	N0	Stage IIA	T2b	604
TCGA-22-5491	74	male	Dead	M0	N0	Stage IA	T1a	1713
TCGA-60-2707	70	male	Dead	M0	N0	Stage IB	T2	667
TCGA-43-A56U	76	female	Alive	MX	N0	Stage IA	T1b	432
TCGA-22-5478	79	male	Dead	M0	N0	Stage IB	T2a	24
TCGA-85-8353	72	male	Dead	M0	N1	Stage IIIA	T3	94
TCGA-18-3407	72	male	Dead	M0	N0	Stage IB	T2	136
TCGA-34-A5IX	80	male	Alive	M0	N0	Stage IIB	T3	1031
TCGA-66-2800	70	male	Alive	M0	N0	Stage IIIB	T4	1492
TCGA-56-8623	71	male	Dead	MX	N0	Stage IB	T2a	692
TCGA-77-7141	64	male	Alive	M0	N0	Stage IB	T2	15
TCGA-63-A5MH	68	male	Alive	M0	N0	Stage IA	T1	2026
TCGA-85-8584	71	male	Dead	M0	N1	Stage IIA	T2a	383
TCGA-63-A5MT	74	male	Alive	M0	N0	Stage IIB	T3	498
TCGA-58-8388	60	male	Dead	M0	N0	Stage IB	T2a	412
TCGA-98-8023	70	male	Alive	M0	N1	Stage IIIA	T3	649
TCGA-33-AASI	65	female	Dead	MX	N1	Stage IIB	T2	1344
TCGA-77-8154	67	male	Alive	M0	N0	Stage IA	T1	1841
TCGA-39-5011	70	female	Alive	M0	N0	Stage IA	T1b	4053
TCGA-60-2719	83	female	Alive	M0	N0	Stage IB	T1	1297
TCGA-66-2727	55	female	Dead	M0	N0	Stage IB	T2	516
TCGA-85-6798	57	male	Dead	M0	N1	Stage IIIA	T3	195
TCGA-NK-A5CX	73	male	Alive	MX	N0	Stage IIA	T2b	111
TCGA-NC-A5HF	74	male	Dead	MX	N0	Stage IIIB	T4	138
TCGA-37-4141	65	female	Alive	M0	N0	Stage IA	T1b	12
TCGA-98-A53C	77	female	Alive	M0	N0	Stage IA	T1a	822
TCGA-63-A5MS	78	male	Alive	M0	N0	Stage IB	T2	2381
TCGA-22-4601	73	female	Dead	M0	N0	Stage IIIA	T4	1057
TCGA-34-5241	79	male	Dead	M0	N0	Stage IB	T2	515
TCGA-46-6025	71	male	Alive	M0	N1	Stage IIB	T2b	324
TCGA-96-A4JK	65	male	Alive	M0	N1	Stage IIA	T2a	589
TCGA-85-8580	52	female	Alive	M0	N0	Stage IB	T2a	1113
TCGA-18-5595	50	male	Dead	M0	N0	Stage IB	T2	827
TCGA-77-8146	72	male	Alive	M0	N0	Stage IA	T1	3189
TCGA-66-2754	66	male	Alive	M0	N2	Stage IIIA	T2	61
TCGA-21-1072	75	male	Alive	M0	N0	Stage IB	T2	3016
TCGA-63-A5MJ	54	male	Alive	M0	N1	Stage IIB	T2	1824
TCGA-94-A5I6	62	male	Alive	M0	N0	Stage IIB	T3	538
TCGA-56-5898	69	male	Alive	M0	N0	Stage IA	T1b	555
TCGA-77-6842	79	male	Dead	M0	N1	Stage IIB	T2	899
TCGA-85-A4CN	56	female	Alive	M0	N1	Stage IIB	T2b	1038
TCGA-85-8070	71	male	Alive	M0	N0	Stage IB	T2	960
TCGA-66-2769	75	male	Dead	M0	N0	Stage IIIB	T4	215
TCGA-O2-A52V	75	female	Dead	MX	N0	Stage II	T3	1335
TCGA-22-1012	80	female	Dead	M0	N0	Stage IB	T2	429
TCGA-85-A4PA	61	male	Alive	M0	N0	Stage IB	T2a	741
TCGA-46-3767	76	male	Alive	M0	N0	Stage IA	T1a	396
TCGA-77-8131	72	male	Dead	M0	NX	Stage IB	T2	383
TCGA-85-A50M	47	male	Dead	M0	N0	Stage IIA	T2b	826
TCGA-90-7964	70	male	Alive	MX	N0	Stage IB	T2a	428
TCGA-37-5819	64	male	Alive	M0	N2	Stage IIIA	T2	103
TCGA-18-3416	83	male	Dead	M0	N1	Stage IIB	T2	973
TCGA-33-4532	68	male	Dead	M0	N0	Stage IB	T2	3924
TCGA-60-2722	66	male	Alive	M0	N1	Stage IIB	T2	908
TCGA-60-2714	66	female	Alive	M0	N1	Stage IIB	T2	1531
TCGA-22-A5C4	70	male	Alive	M0	N0	Stage IIA	T2b	671
TCGA-52-7809	74	male	Dead	M0	N0	Stage IB	T2	166
TCGA-94-8490	70	male	Alive	M0	N0	Stage IIB	T3	153
TCGA-90-A4ED	69	male	Alive	MX	N0	Stage IB	T2a	615
TCGA-90-7769	55	male	Alive	MX	N1	Stage IIB	T2b	358
TCGA-56-A62T	78	male	Alive	MX	N0	Stage IIA	T2b	440
TCGA-77-A5FZ	64	male	Dead	M0	N0	Stage IIIB	T4	3838
TCGA-NC-A5HL	73	male	Dead	M0	N0	Stage IIA	T2b	88
TCGA-66-2773	69	male	Dead	M0	N0	Stage IB	T2	92
TCGA-34-5928	83	female	Alive	M0	N1	Stage IIB	T2	1196
TCGA-58-8387	60	male	Dead	M0	N0	Stage IIA	T2b	403
TCGA-68-8250	66	male	Alive	MX	N0	Stage IA	T1a	244
TCGA-77-8150	64	male	Dead	M0	N1	Stage IIIA	T3	1655
TCGA-66-2780	65	male	Dead	M0	N0	Stage IB	T2	366
TCGA-34-2596	70	male	Dead	M0	N1	Stage IIB	T2	80
TCGA-34-8456	71	female	Alive	M0	N1	Stage IIA	T2a	804
TCGA-43-5670	70	male	Alive	M0	N0	Stage IIA	T2b	849
TCGA-22-0940	71	male	Dead	M0	N1	Stage IIA	T1	669
TCGA-60-2716	39	male	Alive	M0	N1	Stage IIB	T2	1475
TCGA-85-A513	60	female	Alive	M0	NX	Stage IA	T1a	910
TCGA-33-A4WN	60	male	Dead	MX	N0	Stage IB	T2a	143
TCGA-77-8130	69	male	Alive	M0	N1	Stage IIB	T2	4765
TCGA-77-8145	73	male	Dead	M0	N1	Stage IIIB	T4	212
TCGA-90-A59Q	61	female	Dead	MX	N1	Stage IIA	T2a	322
TCGA-85-8479	66	male	Alive	M0	N0	Stage IA	T1a	468
TCGA-NK-A5D1	57	male	Alive	M0	N1	Stage IIA	T2a	511
TCGA-58-8390	70	male	Alive	M0	N0	Stage IIA	T2b	911
TCGA-52-7812	68	male	Dead	M0	N2	NA	T2	835
TCGA-51-4080	65	male	Dead	NA	N1	Stage IIIB	T4	12
TCGA-56-8304	73	female	Alive	MX	N0	Stage IA	T1b	106
TCGA-39-5030	81	female	Dead	M0	N2	Stage IIIA	T2a	59
TCGA-85-A4CL	65	male	Dead	M0	N0	Stage IA	T1b	921
TCGA-92-7340	45	female	Alive	MX	N1	Stage IIA	T2a	82
TCGA-77-8144	70	male	Alive	M0	N0	Stage IB	T2	833
TCGA-85-6560	59	male	Alive	M0	N1	Stage IIA	T1b	1259
TCGA-NC-A5HK	58	female	Alive	M0	N0	Stage IIB	T3	128
TCGA-66-2789	73	male	Dead	M0	N3	Stage IIIB	T1	123
TCGA-85-A50Z	57	male	Alive	M0	N0	Stage IIA	T2b	493
TCGA-37-3783	51	male	Alive	M0	N2	Stage IIIA	T3	122
TCGA-85-A53L	63	male	Alive	M0	N0	Stage IIA	T2b	377
TCGA-77-8148	68	male	Alive	M0	N1	Stage IIIA	T3	2023
TCGA-NC-A5HT	69	male	Alive	M0	N1	Stage IIIA	T3	804
TCGA-56-7730	73	male	Dead	M0	N0	Stage IIA	T2b	198
TCGA-O2-A5IB	71	female	Dead	MX	N1	Stage III	T3	340
TCGA-63-A5MV	69	male	Alive	M0	N0	Stage IIA	T2b	1100
TCGA-66-2794	64	male	Alive	M0	N2	Stage IIIB	T4	1645
TCGA-33-A5GW	67	male	Dead	MX	N1	Stage IIA	T1a	9
TCGA-85-8277	70	male	Dead	M0	N1	Stage IIIA	T3	307
TCGA-22-4593	77	male	Dead	M0	N0	Stage IIA	T2b	1067
TCGA-85-8048	62	male	Alive	M0	N0	Stage IA	T1	765
TCGA-66-2782	71	male	Dead	M0	N0	Stage IIB	T3	365
TCGA-22-5474	74	male	Dead	M0	N0	Stage IB	T2a	445
TCGA-85-8354	53	male	Alive	M0	N0	Stage IB	T2a	995
TCGA-43-3920	71	male	Alive	M0	N0	Stage IB	T2	1007
TCGA-O2-A52Q	44	female	Dead	MX	N1	Stage III	T3	113
TCGA-18-3406	67	male	Dead	M0	N0	Stage IA	T1	371
TCGA-37-4129	52	female	Alive	M0	N0	Stage IA	T1b	242
TCGA-22-1002	69	male	Dead	M0	N0	Stage IA	T1	131
TCGA-98-A53I	64	male	Alive	M0	N1	Stage IIA	T2a	565
TCGA-77-8156	60	male	Alive	M0	N0	Stage IB	T2a	1106
TCGA-22-1000	76	male	Dead	M0	N0	Stage IB	T2	454
TCGA-22-4594	60	female	Dead	M0	N2	Stage IIIA	T3	1470
TCGA-52-7810	60	female	Alive	M0	N0	Stage IIB	T3	923
TCGA-18-3410	81	male	Dead	M0	N0	Stage IIB	T3	146
TCGA-J1-A4AH	70	male	Alive	MX	N0	Stage IIA	T2b	581
TCGA-85-7698	48	male	Alive	M0	N0	Stage IA	T1b	952
TCGA-18-3415	77	male	Dead	M0	N0	Stage IB	T2	2803
TCGA-66-2793	68	male	Dead	M0	N1	Stage IIIB	T4	306
TCGA-63-A5MB	62	male	Alive	M0	N0	Stage IB	T2	3123
TCGA-43-8116	73	male	Alive	M0	N0	Stage IA	T1b	358
TCGA-21-5783	76	male	Dead	M0	N0	Stage IB	T2	2680
TCGA-21-5786	64	male	Alive	M0	N0	Stage IB	T2	1032
TCGA-90-7767	56	male	Alive	MX	N1	Stage IIB	T2b	89
TCGA-77-8009	68	male	Dead	M0	N1	Stage IIB	T2	1695
TCGA-43-7656	71	male	Alive	MX	N0	Stage IA	T1b	596
TCGA-39-5022	76	male	Dead	M0	N0	Stage IB	T2a	1679
TCGA-58-8391	57	female	Alive	M0	N2	Stage IIIA	T2	2167
TCGA-56-8504	74	male	Alive	MX	N0	Stage IB	T2a	510
TCGA-39-5031	76	female	Dead	M0	N0	Stage IA	T1a	1841
TCGA-MF-A522	54	male	Dead	MX	N0	Stage IB	T2a	360
TCGA-85-7710	59	female	Alive	M0	N0	Stage IA	T1b	42
TCGA-66-2757	65	female	Dead	M0	N0	Stage IA	T1	1338
TCGA-21-1079	71	male	Dead	M0	N0	Stage IIIA	T3	965
TCGA-63-7022	NA	female	Alive	M0	N0	Stage IA	T1	2073
TCGA-77-A5GH	81	male	Alive	M0	N0	Stage IB	T2a	1182
TCGA-63-A5MR	70	female	Alive	M0	N0	Stage IB	T2	2716
TCGA-18-4083	63	male	Dead	M0	N1	Stage IIB	T2	188
TCGA-66-2742	70	male	Alive	M1	N1	Stage IV	T2	641
TCGA-43-6773	76	male	Dead	MX	N1	Stage IIB	T2	116
TCGA-60-2724	47	male	Alive	M0	N1	Stage IIIA	T3	717
TCGA-46-3768	58	male	Dead	M0	N1	Stage IIIA	T3	299
TCGA-56-8626	59	male	Dead	MX	N0	Stage IA	T1a	302
TCGA-33-AAS8	59	female	Dead	MX	N0	Stage IA	T1	1114
TCGA-43-7658	75	female	Dead	M0	N0	Stage IA	T1	2378
TCGA-56-A4ZK	76	female	Alive	M0	N0	Stage IB	T2	570
TCGA-21-A5DI	77	male	Alive	M0	N0	Stage IA	T1b	979
TCGA-43-6143	70	male	Alive	M0	N0	Stage IB	T2	699
TCGA-66-2791	66	male	Dead	M0	N3	Stage IIIB	T2	153
TCGA-66-2786	68	female	Alive	M0	N0	Stage IA	T1	790
TCGA-85-8350	61	male	Alive	M0	N0	Stage IA	T1b	683
TCGA-90-A4EE	53	male	Alive	MX	N1	Stage IIA	T2a	688
TCGA-22-4595	57	male	Dead	NA	N2	Stage IIIA	T3	734
TCGA-66-2778	68	female	Alive	M0	N3	Stage IIIB	T2	578
TCGA-63-A5MM	69	female	Dead	M0	N1	Stage IIB	T2	456
TCGA-56-8503	76	female	Alive	M0	N0	Stage IIB	T3	41
TCGA-37-4130	56	male	Alive	M0	N0	Stage IA	T1b	247
TCGA-60-2695	74	female	Alive	M0	N0	Stage IB	T2	642
TCGA-43-2581	47	female	Alive	M0	N1	Stage IIIA	T3	1176
TCGA-43-8118	55	female	Dead	M0	N0	Stage IA	T1b	89
TCGA-98-8022	61	male	Dead	M0	N0	Stage IA	T1a	933
TCGA-43-A474	66	male	Alive	M0	N0	Stage IIA	T2b	353
TCGA-98-7454	73	male	Alive	M0	N0	Stage IB	T2a	652
TCGA-94-8491	73	male	Alive	M0	N1	Stage IIA	T2a	810
TCGA-37-A5EL	53	male	Dead	M0	N0	Stage IIB	T3	1143
TCGA-94-7943	80	male	Alive	MX	NX	Stage IA	T1b	559
TCGA-85-8276	62	male	Alive	M0	N1	Stage IIA	T1b	1050
TCGA-77-8128	60	male	Dead	M0	N2	Stage IIIA	T2	1150
TCGA-56-6545	77	female	Alive	M0	N0	Stage IB	T2a	666
TCGA-18-3414	73	male	Dead	M1	N1	Stage IV	T4	716
TCGA-33-6737	71	male	Dead	M0	N2	Stage IIIA	T2	601
TCGA-43-6771	85	male	Dead	MX	N0	Stage IB	T2	166
TCGA-18-3409	74	male	Alive	M0	N0	Stage IA	T1	3747
TCGA-22-5483	74	male	Dead	M0	N1	Stage IIA	T1a	573
TCGA-77-7335	62	female	Dead	M0	N2	Stage IIIB	T4	2133
TCGA-60-2710	67	female	Alive	M0	N1	Stage IIA	T1	2024
TCGA-56-5897	74	male	Alive	MX	N0	Stage IA	T1b	378
TCGA-85-8582	49	male	Alive	M0	N0	Stage IA	T1a	1160
TCGA-33-4533	76	female	Alive	M0	N0	Stage IB	T2	4068
TCGA-NC-A5HH	53	male	Alive	M0	N0	Stage IA	T1	37
TCGA-56-7582	83	male	Alive	M0	N0	Stage IB	T2a	601
TCGA-77-A5G3	63	male	Alive	M0	N1	Stage IIB	T2	4570
TCGA-22-5481	72	female	Dead	M0	N1	Stage IIB	T2	2409
TCGA-56-A4BW	55	male	Alive	M0	N1	Stage IIA	T2a	585
TCGA-85-7696	64	male	Alive	M0	N0	Stage IA	T1	1111
TCGA-66-2766	54	male	Alive	M0	N2	Stage IIIA	T2	31
TCGA-56-8307	55	female	Alive	M0	N0	Stage IIB	T3	818
TCGA-21-1080	66	male	Alive	M0	N0	Stage IB	T2	3724
TCGA-33-AASL	57	female	Dead	MX	N0	Stage IA	T1	826
TCGA-39-5035	72	female	Alive	M0	N0	Stage IA	T1b	2080
TCGA-77-8143	76	male	Dead	M0	N2	Stage IIIA	T2	803
TCGA-43-A475	67	female	Alive	M0	N0	Stage IIB	T3	296
TCGA-43-A56V	61	male	Alive	M0	N2	Stage IIIA	T2a	366
TCGA-85-A512	46	male	Alive	M0	N1	Stage IIA	T1b	465
TCGA-60-2721	73	male	Alive	M0	N0	Stage IB	T2	983
TCGA-22-5477	65	male	Dead	M0	N0	Stage IA	T1	1346
TCGA-22-5472	67	male	Dead	M0	N0	Stage IB	T2a	1975
TCGA-39-5034	73	female	Dead	M0	N0	Stage IIB	T3	1107
TCGA-77-8133	74	male	Dead	M0	N1	Stage IIA	T1	1640
TCGA-22-5471	75	male	Alive	M0	N0	Stage IB	T2	1845
TCGA-34-7107	70	male	Dead	M0	N0	Stage II	T2a	34
TCGA-98-A539	63	male	Alive	M0	N0	Stage IIB	T3	173
TCGA-85-A510	74	female	Alive	M0	N1	Stage IIB	T2b	482
TCGA-77-A5G1	75	male	Alive	M0	N1	Stage IIIA	T3	4026
TCGA-60-2696	76	female	Dead	M0	N0	Stage IIA	T2	109
TCGA-56-A4BY	66	male	Dead	MX	N0	Stage IB	T2a	543
TCGA-NC-A5HG	59	male	Alive	M0	N2	Stage IIIA	T2	1963
TCGA-60-2706	58	male	Alive	M0	N0	Stage IA	T1	2820
TCGA-77-6843	74	male	Dead	M0	N1	Stage IIA	T1	2224
TCGA-56-7731	66	female	Dead	MX	N0	Stage IB	T2a	3
TCGA-77-8136	74	female	Dead	M0	N1	Stage IIB	T2	1189
TCGA-85-8071	52	male	Alive	M0	N1	Stage IIA	T1a	815
TCGA-68-7756	84	male	Alive	MX	N1	Stage IIIA	T4	202
TCGA-33-4538	66	male	Dead	M0	N2	Stage IIIA	T2	2979
TCGA-77-8007	68	male	Dead	M0	N1	Stage IIB	T2	198
TCGA-18-3412	52	male	Dead	M0	N0	Stage IB	T2	345
TCGA-85-8351	72	male	Alive	M0	N1	Stage IIA	T2a	510
TCGA-56-A4ZJ	75	female	Alive	M0	N0	Stage IA	T1a	640
TCGA-60-2703	73	male	Dead	M0	N1	Stage IIB	T2	2945
TCGA-85-7697	49	male	Alive	M0	N0	Stage IIB	T3	1063
TCGA-33-6738	80	male	Alive	MX	N2	Stage IIIA	T1	1927
TCGA-77-7337	65	male	Dead	M0	N1	Stage IIB	T2	3253
TCGA-77-A5GA	76	male	Alive	M0	N0	Stage IB	T2a	1280
TCGA-NC-A5HI	68	female	Alive	M0	N0	Stage IB	T2	1743
TCGA-43-3394	52	male	Dead	M0	N0	Stage IB	T2a	1190
TCGA-66-2785	65	male	Alive	M0	N0	Stage IB	T2	60
TCGA-85-8355	63	male	Alive	M0	N0	Stage IA	T1a	61
TCGA-56-7580	84	male	Alive	M0	N0	Stage IB	T2a	925
TCGA-37-A5EN	59	male	Alive	M0	N2	Stage IIIB	T4	660
TCGA-34-5232	75	female	Alive	M0	N1	Stage IIA	T1	2471
TCGA-21-5787	65	male	Dead	M0	N2	Stage IIIA	T2	329
TCGA-85-A5B5	58	male	Alive	M0	N0	Stage IA	T1b	111
TCGA-46-3769	57	male	Alive	M0	N0	NA	T4	135
TCGA-98-A538	67	male	Alive	M0	N0	Stage IIB	T3	826
TCGA-66-2768	57	male	Alive	M0	N1	Stage IIB	T2	61
TCGA-85-A511	62	male	Dead	M0	N1	Stage IIB	T2b	455
TCGA-22-4596	69	female	Dead	M0	N0	Stage IB	T1b	17
TCGA-68-8251	78	male	Alive	M0	N0	Stage IB	T2a	406
TCGA-66-2781	66	male	Alive	M0	N0	Stage IB	T2	121
TCGA-18-3408	77	female	Dead	M0	N0	Stage IB	T2	2304
TCGA-66-2753	69	male	Alive	M0	N0	Stage IB	T2	31
TCGA-96-8169	67	female	Alive	M0	N0	Stage IA	T1a	557
TCGA-NC-A5HE	60	male	Alive	M0	N1	Stage IIB	T2	2336
TCGA-66-2783	67	male	Alive	M0	N3	Stage IIIB	T2	759
TCGA-56-8305	72	male	Alive	M0	N0	Stage IB	T2a	105
TCGA-NC-A5HM	76	male	Alive	M0	N0	Stage IB	T2a	1212
TCGA-63-A5MN	78	female	Dead	M0	N0	Stage IIB	T3	345
TCGA-L3-A4E7	71	male	Alive	M0	N0	Stage IB	T2a	392
TCGA-21-1071	67	male	Dead	M0	N0	Stage IB	T2	1426
TCGA-58-A46K	59	male	Dead	M0	N2	Stage IIIA	T2	1045
TCGA-98-A53A	70	male	Dead	M0	N0	Stage IB	T2a	552
TCGA-39-5028	75	male	Dead	M0	N1	Stage IIIA	T4	52
TCGA-34-2600	76	female	Dead	M0	N0	Stage IA	T1	1874
TCGA-66-2795	68	male	Alive	M0	N1	Stage IIIB	T4	122
TCGA-43-7657	68	female	Alive	MX	N0	Stage IA	T1	236
TCGA-92-8064	58	male	Alive	MX	N0	NA	T2b	160
TCGA-66-2758	71	male	Alive	M0	N0	Stage IB	T2	639
TCGA-22-5482	81	male	Dead	M0	N0	Stage IB	T2a	357
TCGA-39-5027	73	male	Alive	M0	N0	Stage IB	T2a	3108
TCGA-XC-AA0X	77	female	Dead	M0	N0	Stage IA	T1a	6
TCGA-63-A5ML	68	male	Alive	M0	N0	Stage IB	T2	1386
TCGA-77-7138	67	male	Dead	M0	N0	Stage IB	T2	340
TCGA-22-5489	64	male	Dead	M0	N0	Stage IA	T1b	1912
TCGA-22-0944	61	male	Dead	M0	N0	Stage IB	T2	223
TCGA-66-2755	63	male	Alive	M0	N0	Stage IB	T2	28
TCGA-58-A46J	64	male	Alive	M0	N1	Stage IIB	T2	2589
TCGA-63-6202	NA	male	Alive	M0	N0	Stage IIA	T2	1602
TCGA-66-2787	57	male	Alive	M0	N0	Stage IA	T1	1217
TCGA-21-5782	68	female	Dead	M0	N0	Stage IB	T2	962
TCGA-18-3417	65	male	Dead	M1	N1	Stage IV	T2	1097
TCGA-85-8072	60	male	Alive	M0	N0	Stage IA	T1a	932
TCGA-NC-A5HN	77	male	Alive	M0	N1	Stage IIA	T2a	1499
TCGA-66-2788	56	male	Alive	M0	N0	Stage IB	T2	699
TCGA-60-2713	64	male	Alive	M0	N0	Stage IB	T2	1731
TCGA-85-A4QQ	68	male	Dead	M0	N0	Stage IB	T2a	927
TCGA-22-4599	73	female	Dead	M0	N0	Stage IB	T2a	1161
TCGA-66-2759	66	male	Alive	M0	N2	Stage IIIA	T2	762
TCGA-98-A53H	76	female	Alive	M0	N0	Stage IA	T1a	618
TCGA-39-5021	70	male	Dead	M0	N0	Stage IB	T2a	2086
TCGA-56-8622	68	male	Alive	M0	N0	Stage IB	T2a	55
TCGA-34-5240	73	female	Alive	M0	N1	Stage IIB	T2	1541
TCGA-O2-A52S	57	female	Dead	MX	N2	Stage III	T4	387
TCGA-98-A53B	69	male	Dead	M0	N0	Stage IB	T2a	61
TCGA-46-6026	81	male	Alive	M0	N1	Stage IIB	T2a	423
TCGA-34-5929	78	female	Dead	M0	N0	Stage IB	T2	151
TCGA-94-7557	73	male	Dead	M0	N0	Stage IB	T2	5
TCGA-46-3765	59	female	Alive	M0	N0	Stage IA	T1	405
TCGA-46-3766	62	female	Alive	M0	N0	Stage IA	T1	370
TCGA-39-5040	59	male	Dead	M0	N2	Stage IIIA	T2a	519
TCGA-56-A5DS	72	female	Alive	MX	N0	Stage IB	T2a	8
TCGA-66-2790	72	male	Alive	M0	N1	Stage IIB	T2	699
TCGA-85-7950	46	male	Alive	M0	N0	Stage IB	T2a	576
TCGA-77-7139	56	male	Alive	M0	N1	Stage IIB	T2	4261
TCGA-22-5473	78	male	Dead	M0	N0	NA	T3	1933
TCGA-33-AASD	83	male	Dead	MX	N0	Stage IA	T1	2249
TCGA-60-2725	74	male	Alive	M0	N0	Stage IB	T2	816
TCGA-63-A5MP	56	male	Alive	M0	N1	Stage IIB	T2	769
TCGA-18-3411	63	female	Alive	M0	N2	Stage IIIA	T2	3576
TCGA-56-7822	75	male	Dead	M0	N1	Stage IIB	T2b	532
TCGA-66-2770	79	male	Alive	M0	N0	Stage IB	T2	700
TCGA-NK-A5CT	70	male	Alive	M0	N0	Stage IA	T1	1997
TCGA-85-8664	73	male	Dead	M0	N1	Stage IIB	T2b	550
TCGA-60-2712	79	female	Dead	M0	N1	Stage IIB	T2	274
TCGA-58-A46M	61	male	Alive	M0	N1	Stage IIB	T2b	1072
TCGA-60-2715	51	male	Dead	M0	N0	Stage IA	T1	1075
TCGA-33-AASJ	60	male	Dead	MX	N0	Stage IB	T2	3600
TCGA-85-8049	57	male	Alive	M0	N0	Stage IB	T2a	579
TCGA-21-1077	64	male	Dead	M0	N1	Stage IIB	T2	1058
TCGA-43-5668	78	male	Dead	M0	N1	Stage IIA	T1b	559
TCGA-70-6722	47	male	Alive	M0	N1	Stage IIIA	T3	367
TCGA-33-4583	73	male	Dead	M0	N0	Stage IA	T1	4601
TCGA-77-6845	69	male	Dead	M0	N0	Stage IIB	T3	708
TCGA-34-5231	72	male	Dead	M0	N0	Stage IA	T1	1984
TCGA-NC-A5HD	79	male	Dead	M0	N0	Stage IIB	T3	2
TCGA-56-8309	66	male	Alive	MX	N0	Stage IA	T1b	428
TCGA-33-4566	40	male	Dead	M0	N0	Stage IB	T2	5287
TCGA-22-5479	64	male	Dead	M0	N0	Stage IB	T2	2625
TCGA-92-8065	74	female	Alive	MX	N0	Stage IIB	T3	70
TCGA-77-6844	74	male	Dead	M0	N1	Stage IIIA	T3	2284
TCGA-37-3789	65	male	Alive	NA	N0	Stage IB	T2	13
TCGA-56-A4BX	70	male	Alive	MX	N0	Stage IIA	T2b	405
TCGA-60-2698	62	male	Dead	M0	N1	Stage IIB	T2	311
TCGA-21-1075	57	male	Alive	M0	N1	Stage IIB	T2	2134
TCGA-58-A46N	52	male	Alive	M0	N0	Stage IB	T2a	910
TCGA-L3-A524	45	female	Dead	M0	N0	Stage IIB	T3	490
TCGA-98-8020	56	female	Dead	M0	N2	Stage IIIA	T2	84
TCGA-39-5039	76	male	Dead	M0	N0	Stage IIA	T2b	544

## Sheet: GREEN_MOUDLE_GENES
A2M
ABCG2
ACOT1
ACOX2
ACP5
ACSL5
ACTA2
ADAMTS5
ADAP2
ADH1B
ADORA3
AEBP1
ALOX5AP
AMICA1
ANPEP
ANXA6
AOC3
APOBR
APOC1
APOC2
APOE
AQP1
AQP4
AQP9
ARHGAP18
ARHGAP9
ARHGDIB
ARL11
ARL4C
ASPHD2
B2M
B3GNT7
BCAT1
BCL2A1
BGN
BIRC3
BST1
BTN2A2
BTN3A2
C10orf10
C10orf128
C10orf54
C11orf96
C17orf51
C1QA
C1QB
C1QC
C1R
C1S
C1orf162
C1orf54
C2orf74
C3
C3AR1
C4BPA
C5AR1
CALHM2
CAV1
CCDC80
CCL13
CCL18
CCL2
CCL21
CCL4
CCL5
CCR1
CCR2
CCR5
CD14
CD163
CD2
CD209
CD274
CD300C
CD300LF
CD302
CD33
CD36
CD3D
CD4
CD48
CD52
CD53
CD68
CD74
CD80
CD86
CD8A
CECR1
CERCAM
CFD
CFI
CHI3L1
CHI3L2
CHIT1
CHRDL1
CISH
CLDN18
CLDN5
CLEC10A
CLEC11A
CLEC12A
CLEC3B
CLEC4A
CLEC5A
CLEC7A
CLIC4
CMKLR1
CNN3
COL1A2
COL3A1
COL6A1
COL6A5
COLEC12
COTL1
COX7A1
CPA3
CPVL
CSF3R
CST6
CST7
CTGF
CTHRC1
CTSB
CTSE
CTSH
CTSS
CTSW
CTSZ
CXCL10
CXCL11
CXCL12
CXCL9
CXCR6
CYB5A
CYBB
CYBRD1
CYR61
DACT1
DACT3
DCN
DKK3
DMBT1
DPP4
DPT
DPYSL2
DUSP1
ECSCR
EFEMP1
EFR3B
EMILIN1
EMILIN2
EMP2
EMP3
ENG
ENPP2
ENPP4
ERP27
ESAM
ETV7
EVI2A
F13A1
FABP4
FAM167A
FAM26E
FAM26F
FBLN2
FBLN5
FCER1A
FCER1G
FCGR1A
FCGR2A
FCGR3A
FCN1
FCN3
FGFR4
FHL1
FILIP1L
FLNC
FMOD
FN1
FOLR1
FOLR2
FPR1
FPR3
FRZB
FSTL1
FSTL3
FXYD5
G0S2
GAB3
GADD45B
GBP4
GCNT4
GIMAP4
GIMAP7
GLIPR2
GLRX
GLT8D2
GMFG
GMPR
GNAI2
GNB4
GNG11
GNLY
GPR141
GPR176
GPR183
GPR65
GZMA
GZMK
HAPLN3
HCK
HCST
HIC1
HIST1H4F
HK3
HLA-DQA1
HLA-DQB1
HLA-DRB1
HLA-DRB5
HMOX1
HPGDS
HSD11B1
HSD17B11
HSD17B14
HSD17B6
HTRA1
ICAM2
ICAM3
ID2
IDO1
IFI30
IFIH1
IFT57
IGFBP7
IGJ
IGLL5
IL2RG
IL32
IL6
IRF1
ISLR
ITGA5
ITGAM
ITGB2
ITGB7
ITM2A
JAM2
KCNJ5
KCNK3
KDELC1
KDR
KLF2
LAIR1
LAMP3
LAP3
LAPTM5
LBH
LCP1
LGALS1
LIPA
LIPG
LOC729970
LPL
LRP1
LRRN4
LSP1
LUM
LXN
LY86
LY96
LYVE1
LYZ
MAN2B1
MARCO
METTL7A
MFAP4
MFGE8
MFRP
MFSD7
MGP
MMD
MMP14
MMP28
MMP9
MMRN1
MNDA
MS4A2
MS4A4A
MS4A6A
MSC
MSR1
MXRA8
MYADM
MYCT1
MYL9
NAPSA
NBL1
NCF2
NFAM1
NKG7
NLRP3
NNMT
NR2F1
NT5E
NUPR1
OLFM1
OLFML3
OLR1
OSCAR
OSM
P2RY14
PCOLCE
PDLIM2
PEBP4
PECAM1
PER1
PLA2G7
PLEK
PLEKHO1
PLEKHO2
PLIN2
PLVAP
PMP22
PNMA2
PRAM1
PRF1
PROS1
PTGDS
PTGER2
PTGER4
PTPRO
PTRF
PYCARD
RAB20
RAC2
RAMP2
RARRES2
RASIP1
RASL12
RCN3
RGS1
RGS5
RNASE1
RNASE6
RRAD
RTN1
S100A13
SAMHD1
SCARF1
SDC3
SDPR
SDS
SECTM1
SELM
SELPLG
SEMA3G
SEMA6B
SEPP1
SERPINF1
SERPING1
SFTA1P
SFTPA1
SFTPA2
SFTPC
SFTPD
SIGLEC1
SIGLEC10
SIGLEC14
SIGLEC9
SIRPB1
SIRPB2
SLA
SLC2A5
SLC2A6
SLC31A2
SLC34A2
SLC39A8
SLC43A3
SLC47A1
SLC9A3R2
SLCO2B1
SMPDL3A
SNX10
SOCS3
SOD2
SOD3
SPARC
SPARCL1
SPI1
SPN
SPOCK2
SRGN
SRPX
ST6GALNAC4
STAC
STAC3
SUCNR1
SUSD2
SYNPO
TCF21
TCN2
TDO2
TDRD6
TFEC
TGFBI
TGM2
THY1
TIE1
TIMP1
TIMP2
TIMP3
TLN1
TLR8
TM4SF18
TMEM119
TMEM130
TMEM176A
TMEM176B
TMEM56
TNFAIP6
TNFRSF9
TNFSF13B
TNFSF4
TNNC1
TPSAB1
TPSB2
TREM2
TSC22D3
TSPAN4
TXNIP
TYROBP
VIM
VSIG4
WARS
WFDC1
WISP2
WNT2
ZBED2

## Sheet: 62_FEATURES
feature
log-sigma-5-0-mm-3D_glcm_InverseVariance
log-sigma-5-0-mm-3D_glrlm_GrayLevelNonUniformityNormalized
wavelet-LLL_glcm_ClusterShade
original_glcm_ClusterShade
log-sigma-5-0-mm-3D_glszm_GrayLevelNonUniformityNormalized
log-sigma-4-0-mm-3D_glrlm_GrayLevelNonUniformityNormalized
log-sigma-5-0-mm-3D_glszm_LowGrayLevelZoneEmphasis
log-sigma-5-0-mm-3D_firstorder_Uniformity
log-sigma-4-0-mm-3D_glcm_InverseVariance
log-sigma-2-0-mm-3D_glszm_GrayLevelNonUniformity
log-sigma-2-0-mm-3D_ngtdm_Busyness
log-sigma-5-0-mm-3D_glszm_SmallAreaHighGrayLevelEmphasis
log-sigma-4-0-mm-3D_firstorder_Maximum
wavelet-LLL_glrlm_GrayLevelVariance
log-sigma-5-0-mm-3D_glszm_HighGrayLevelZoneEmphasis
log-sigma-5-0-mm-3D_glszm_GrayLevelNonUniformity
log-sigma-4-0-mm-3D_glszm_GrayLevelNonUniformity
log-sigma-5-0-mm-3D_glrlm_ShortRunHighGrayLevelEmphasis
log-sigma-5-0-mm-3D_glcm_Autocorrelation
log-sigma-4-0-mm-3D_glrlm_RunEntropy
log-sigma-3-0-mm-3D_gldm_LargeDependenceLowGrayLevelEmphasis
log-sigma-5-0-mm-3D_glcm_JointAverage
log-sigma-5-0-mm-3D_glcm_SumAverage
wavelet-LLL_glszm_GrayLevelVariance
original_glcm_Correlation
log-sigma-2-0-mm-3D_firstorder_Skewness
log-sigma-4-0-mm-3D_glszm_SizeZoneNonUniformity
log-sigma-5-0-mm-3D_gldm_HighGrayLevelEmphasis
log-sigma-3-0-mm-3D_glszm_GrayLevelNonUniformity
log-sigma-4-0-mm-3D_glrlm_GrayLevelVariance
log-sigma-5-0-mm-3D_glrlm_HighGrayLevelRunEmphasis
original_shape_Maximum2DDiameterSlice
wavelet-LLL_glcm_ClusterProminence
log-sigma-5-0-mm-3D_firstorder_Maximum
log-sigma-5-0-mm-3D_glrlm_RunEntropy
wavelet-LHL_glcm_Correlation
log-sigma-5-0-mm-3D_firstorder_RobustMeanAbsoluteDeviation
log-sigma-5-0-mm-3D_firstorder_InterquartileRange
log-sigma-4-0-mm-3D_firstorder_Range
log-sigma-5-0-mm-3D_glszm_GrayLevelVariance
log-sigma-5-0-mm-3D_glcm_SumEntropy
log-sigma-3-0-mm-3D_ngtdm_Busyness
log-sigma-3-0-mm-3D_glcm_ClusterShade
log-sigma-4-0-mm-3D_glszm_ZoneEntropy
wavelet-LLH_glcm_ClusterShade
original_glcm_MCC
log-sigma-5-0-mm-3D_firstorder_MeanAbsoluteDeviation
log-sigma-5-0-mm-3D_glcm_ClusterProminence
log-sigma-3-0-mm-3D_firstorder_Skewness
log-sigma-5-0-mm-3D_glszm_SizeZoneNonUniformity
log-sigma-5-0-mm-3D_firstorder_Entropy
log-sigma-5-0-mm-3D_glcm_SumSquares
log-sigma-5-0-mm-3D_glcm_ClusterTendency
log-sigma-5-0-mm-3D_firstorder_Variance
log-sigma-5-0-mm-3D_gldm_GrayLevelVariance
log-sigma-5-0-mm-3D_firstorder_Range
original_shape_LeastAxisLength
wavelet-HHH_firstorder_Mean
wavelet-LLH_firstorder_Skewness
log-sigma-5-0-mm-3D_glszm_ZoneEntropy
original_shape_Maximum2DDiameterColumn
log-sigma-5-0-mm-3D_glrlm_GrayLevelVariance

## Sheet: C-INDEX
Model	Dataset	Cindex	Mean
LASSO	data1	0.648835	0.668215
LASSO	data2	0.563601	0.668215
LASSO	data3	0.792208	0.668215
ENet	data1	0.662401	0.672035
ENet	data2	0.552838	0.672035
ENet	data3	0.800866	0.672035
RSF	data1	0.7914	0.788173
RSF	data2	0.728963	0.788173
RSF	data3	0.844156	0.788173

[truncated: 7 more sheets: TCIA_SCORE, TCGA_SCORE, KEGG, IPS, DEGS_IN_HIGH_LOW_CT-RADSCORE, KEGG2, GSEA]
